# Supplementary material for: UCA1 executes an oncogenic role in pancreatic cancer by regulating miR-582-5p/BRCC3
Source: Front Oncol. 2023 Jul 25;13:1133200. doi: 10.3389/fonc.2023.1133200 (PMC10411552; doi:10.3389/fonc.2023.1133200)
Supplement: Supplementary file 1 [file Table_1.xlsx]

## Sheet: Sheet1
Additional file 1 The sequences of primers and siRNAs
	siRNA, pimer, plasmid	Sequence（5‘-3’）
1	si-UCA1-1-ss	UAUAAUCCUUUUUAUAGGCGG
	si-UCA1-1-as	GCCUAUAAAAAGGAUUAUAUC
2	si-UCA1-2-ss	AUAUAAUCCUUUUUAUAGGCG
	si-UCA1-2-as	CCUAUAAAAAGGAUUAUAUCU
3	si-NC ss	UUCUCCGAACGUGUCACGUTT
	si-NC as	ACGUGACACGUUCGGAGAATT
4	Homo-BRCC3_F	CTGAAATGCGCACAGTTGCT
	Homo-BRCC3_R	AGTTCAGCCAACCTCTCTGC
5	Homo-GAPDH-F	AATGGGCAGCCGTTAGGAAA
	Homo-GAPDH-R	GCGCCCAATACGACCAAATC
6	Homo-UCA1_F	CCGAGAGCCGATCAGACAAA
	Homo-UCA1_R	GGGATGGCCATTTGGAAGGA
7	U6_F	CAGCACATATACTAAAATTGGAACG
	U6_R	ACGAATTTGCGTGTCATCC
8	pc-BRCC3	ATGGCGGTGC AGGTGGTGCA GGCGGTGCAG GCGGTTCATC TCGAGTCTGA CGCTTTCCTC GTTTGTCTCA ACCACGCTCT GAGCACAGAG AAGGAGGAAG TAATGGGGCT GTGCATAGGG GAGTTGAACG ATGATACAAG GAGTGACTCC AAATTTGCAT ATACTGGAAC TGAAATGCGC ACAGTTGCTG AAAAGGTTGA TGCCGTCAGA ATTGTTCACA TTCATTCTGT CATCATCTTA CGACGTTCTG ATAAGAGGAA GGACCGAGTA GAAATTTCTC CAGAGCAGCT GTCTGCAGCT TCAACAGAGG CAGAGAGGTT GGCTGAACTG ACAGGCCGCC CCATGAGAGT TGTGGGCTGG TAT…
9	MiR-582-5p mimics-ss	UUACAGUUGUUCAACCAGUUACU
	MiR-582-5p mimics-as	UAACUGGUUGAACAACUGUAAUU
10	MiR-582-5p inhibitors	AGUAACTGGTTGAACAACUGUAA
