# Supplementary material for: UCA1 executes an oncogenic role in pancreatic cancer by regulating miR-582-5p/BRCC3
Source: Front Oncol. 2023 Jul 25;13:1133200. doi: 10.3389/fonc.2023.1133200 (PMC10411552; doi:10.3389/fonc.2023.1133200)
Supplement: Supplementary file 5 [file Table_5.xlsx]

## Sheet: OEvsCtrl
Additional file 5 Differentially expressed proteins
Protein accession	Protein description	OE/Ctrl Ratio	Regulated Type	OE/Ctrl P value	Gene name	MW [kDa]	Score	Coverage [%]	Peptides	PSMs	Unique peptides	Subcellular localization	Biological Process	Cellular Component	Molecular Function	KEGG KO No.	KEGG Gene	KEGG pathway	IPR ID	Domain description
A0A0U1RRL7	Protein MMP24OS OS=Homo sapiens OX=9606 GN=MMP24OS	1.172	Up	0.0088355	MMP24OS	7.6794	16.902	74.6	2	3	2	extracellular
A0FGR8	Extended synaptotagmin-2 OS=Homo sapiens OX=9606 GN=ESYT2	1.072	Up	0.00111846	ESYT2	102.36	87.746	20.8	15	24	15	nucleus	GO:1903509 liposaccharide metabolic process; GO:0006869 lipid transport; GO:0006643 membrane lipid metabolic process; GO:0016192 vesicle-mediated transport; GO:0006687 glycosphingolipid metabolic process; GO:0006664 glycolipid metabolic process; GO:0044763 single-organism cellular process; GO:0006807 nitrogen compound metabolic process; GO:0044699 single-organism process; GO:0044255 cellular lipi…	GO:0016020 membrane; GO:0042175 nuclear outer membrane-endoplasmic reticulum membrane network; GO:0005783 endoplasmic reticulum; GO:0019898 extrinsic component of membrane; GO:0071944 cell periphery; GO:0005737 cytoplasm; GO:0031224 intrinsic component of membrane; GO:0044424 intracellular part; GO:0005887 integral component of plasma membrane; GO:0031234 extrinsic component of cytoplasmic side o…	GO:0005544 calcium-dependent phospholipid binding; GO:0070405 ammonium ion binding; GO:0043167 ion binding; GO:0005515 protein binding; GO:0031210 phosphatidylcholine binding; GO:0050839 cell adhesion molecule binding; GO:0050997 quaternary ammonium group binding; GO:0042802 identical protein binding; GO:0005488 binding; GO:0005543 phospholipid binding; GO:0045296 cadherin binding; GO:0035091 pho…				IPR031468; IPR000008;	Synaptotagmin-like mitochondrial-lipid-binding domain; C2 domain;
A1L0T0	Acetolactate synthase-like protein OS=Homo sapiens OX=9606 GN=ILVBL	1.109	Up	0.032516	ILVBL	67.867	32.225	11.2	5	5	5	endoplasmic reticulum		GO:0031224 intrinsic component of membrane; GO:0016020 membrane; GO:0016021 integral component of membrane; GO:0044425 membrane part;	GO:0000287 magnesium ion binding; GO:0019842 vitamin binding; GO:0043167 ion binding; GO:0005515 protein binding; GO:0048037 cofactor binding; GO:1901681 sulfur compound binding; GO:0030976 thiamine pyrophosphate binding; GO:1901363 heterocyclic compound binding; GO:0097159 organic cyclic compound binding; GO:0003824 catalytic activity; GO:0005488 binding; GO:0043169 cation binding; GO:0046872 me…	K11259	ILVBL; acetolactate synthase-like protein [EC:2.2.1.-]		IPR012000; IPR029035; IPR029061; IPR012001; IPR011766;	Thiamine pyrophosphate enzyme, central domain; DHS-like NAD/FAD-binding domain; Thiamin diphosphate-binding fold; Thiamine pyrophosphate enzyme, N-terminal TPP-binding domain; Thiamine pyrophosphate enzyme, C-terminal TPP-binding;
A2RRP1	Neuroblastoma-amplified sequence OS=Homo sapiens OX=9606 GN=NBAS	1.048	Up	0.0031994	NBAS	268.57	13.843	3.7	8	9	8	nucleus	GO:2000623 negative regulation of nuclear-transcribed mRNA catabolic process, nonsense-mediated decay; GO:0044237 cellular metabolic process; GO:0051253 negative regulation of RNA metabolic process; GO:1903312 negative regulation of mRNA metabolic process; GO:0015031 protein transport; GO:0051234 establishment of localization; GO:0008152 metabolic process; GO:0009893 positive regulation of metabo…	GO:0043229 intracellular organelle; GO:0016020 membrane; GO:0042175 nuclear outer membrane-endoplasmic reticulum membrane network; GO:0005783 endoplasmic reticulum; GO:0044446 intracellular organelle part; GO:0005737 cytoplasm; GO:0032991 macromolecular complex; GO:0012505 endomembrane system; GO:0044424 intracellular part; GO:0005829 cytosol; GO:0005623 cell; GO:0044422 organelle part; GO:004323…	GO:0000149 SNARE binding; GO:0005515 protein binding; GO:0005488 binding;	K20473	NBAS; neuroblastoma-amplified sequence		IPR015943; IPR013244; IPR011044; IPR029145;	WD40/YVTN repeat-like-containing domain; Sec39 domain; Quinoprotein amine dehydrogenase, beta chain-like; Neuroblastoma-amplified sequence, N-terminal;
A5YKK6	CCR4-NOT transcription complex subunit 1 OS=Homo sapiens OX=9606 GN=CNOT1	0.975	Down	0.026622	CNOT1	266.94	40.298	7.2	15	20	15	cytoplasm	GO:0044700 single organism signaling; GO:1902807 negative regulation of cell cycle G1/S phase transition; GO:0097659 nucleic acid-templated transcription; GO:0010608 posttranscriptional regulation of gene expression; GO:0010564 regulation of cell cycle process; GO:0044237 cellular metabolic process; GO:0072431 signal transduction involved in mitotic G1 DNA damage checkpoint; GO:1902403 signal tra…	GO:0016020 membrane; GO:0005615 extracellular space; GO:0044421 extracellular region part; GO:0031090 organelle membrane; GO:0000932 P-body; GO:0005737 cytoplasm; GO:0044438 microbody part; GO:0032991 macromolecular complex; GO:0044424 intracellular part; GO:0005623 cell; GO:0044422 organelle part; GO:0036464 cytoplasmic ribonucleoprotein granule; GO:0005778 peroxisomal membrane; GO:0043228 non-m…	GO:0030331 estrogen receptor binding; GO:0003723 RNA binding; GO:0070016 armadillo repeat domain binding; GO:0005102 receptor binding; GO:0005515 protein binding; GO:0051427 hormone receptor binding; GO:1901363 heterocyclic compound binding; GO:0097159 organic cyclic compound binding; GO:0032947 protein complex scaffold; GO:0042974 retinoic acid receptor binding; GO:0005488 binding; GO:0003676 nu…	K12604	CNOT1, NOT1; CCR4-NOT transcription complex subunit 1	hsa03018 RNA degradation - Homo sapiens (human);	IPR032193; IPR032191; IPR007196; IPR032194; IPR024557;	CCR4-NOT transcription complex subunit 1, TTP binding domain; CCR4-NOT transcription complex subunit 1, CAF1-binding domain; CCR4-Not complex component, Not1, C-terminal; CCR4-NOT transcription complex subunit 1, HEAT repeat; CCR4-Not complex, Not1 subunit, domain of unknown function DUF3819;
A6NHR9	Structural maintenance of chromosomes flexible hinge domain-containing protein 1 OS=Homo sapiens OX=9606 GN=SMCHD1	1.062	Up	0.032762	SMCHD1	226.37	19.099	5.5	9	10	9	cytoplasm	GO:0010468 regulation of gene expression; GO:0040029 regulation of gene expression, epigenetic; GO:0016043 cellular component organization; GO:0050789 regulation of biological process; GO:0051276 chromosome organization; GO:0009048 dosage compensation by inactivation of X chromosome; GO:0007549 dosage compensation; GO:0060255 regulation of macromolecule metabolic process; GO:0006996 organelle org…	GO:0001740 Barr body; GO:0043229 intracellular organelle; GO:0043232 intracellular non-membrane-bounded organelle; GO:0000805 X chromosome; GO:0044446 intracellular organelle part; GO:0000803 sex chromosome; GO:0031981 nuclear lumen; GO:0044424 intracellular part; GO:0005623 cell; GO:0044422 organelle part; GO:0043228 non-membrane-bounded organelle; GO:0031974 membrane-enclosed lumen; GO:0043231 …	GO:0005524 ATP binding; GO:1901265 nucleoside phosphate binding; GO:0001882 nucleoside binding; GO:0043167 ion binding; GO:0005515 protein binding; GO:0000166 nucleotide binding; GO:0097159 organic cyclic compound binding; GO:1901363 heterocyclic compound binding; GO:0032549 ribonucleoside binding; GO:0097367 carbohydrate derivative binding; GO:0032553 ribonucleotide binding; GO:0005488 binding; …	K23113			IPR010935; IPR003594;	SMCs flexible hinge; Histidine kinase-like ATPase, C-terminal domain;
C9JLW8	Mapk-regulated corepressor-interacting protein 1 OS=Homo sapiens OX=9606 GN=MCRIP1	1.198	Up	0.0175975	MCRIP1	10.92	5.3967	27.8	2	2	2	nucleus	GO:0050794 regulation of cellular process; GO:0010717 regulation of epithelial to mesenchymal transition; GO:0050789 regulation of biological process; GO:0050793 regulation of developmental process; GO:0051239 regulation of multicellular organismal process; GO:2000026 regulation of multicellular organismal development; GO:0065007 biological regulation; GO:0045595 regulation of cell differentiatio…	GO:0010494 cytoplasmic stress granule; GO:0043229 intracellular organelle; GO:0043232 intracellular non-membrane-bounded organelle; GO:0005737 cytoplasm; GO:0032991 macromolecular complex; GO:0044424 intracellular part; GO:0005623 cell; GO:0036464 cytoplasmic ribonucleoprotein granule; GO:0043228 non-membrane-bounded organelle; GO:0043231 intracellular membrane-bounded organelle; GO:0043226 organ…	GO:0005515 protein binding; GO:0005488 binding;
E9PRG8	Uncharacterized protein C11orf98 OS=Homo sapiens OX=9606 GN=C11orf98	0.919	Down	0.048302	C11orf98	13.798	10.295	17.2	2	2	2	nucleus
O00221	NF-kappa-B inhibitor epsilon OS=Homo sapiens OX=9606 GN=NFKBIE	0.896	Down	0.027396	NFKBIE	52.863	6.7014	3.8	1	1	1	nucleus	GO:0032329 serine transport; GO:0065008 regulation of biological quality; GO:1903533 regulation of protein targeting; GO:0090317 negative regulation of intracellular protein transport; GO:0044699 single-organism process; GO:0042942 D-serine transport; GO:0048519 negative regulation of biological process; GO:1904589 regulation of protein import; GO:1904590 negative regulation of protein import; GO…	GO:0043229 intracellular organelle; GO:0043232 intracellular non-membrane-bounded organelle; GO:0044446 intracellular organelle part; GO:0005737 cytoplasm; GO:0031981 nuclear lumen; GO:0012505 endomembrane system; GO:0044452 nucleolar part; GO:0044424 intracellular part; GO:0005730 nucleolus; GO:0005829 cytosol; GO:0005623 cell; GO:0001650 fibrillar center; GO:0044422 organelle part; GO:0043228 n…	GO:0005515 protein binding; GO:0005488 binding;	K05872	NFKBIE; NF-kappa-B inhibitor epsilon	hsa04658 Th1 and Th2 cell differentiation - Homo sapiens (human); hsa04659 Th17 cell differentiation - Homo sapiens (human); hsa04660 T cell receptor signaling pathway - Homo sapiens (human); hsa04662 B cell receptor signaling pathway - Homo sapiens (human); hsa04722 Neurotrophin signaling pathway - Homo sapiens (human); hsa04920 Adipocytokine signaling pathway - Homo sapiens (human); hsa05169 Ep…	IPR020683;	Ankyrin repeat-containing domain;
O00267	Transcription elongation factor SPT5 OS=Homo sapiens OX=9606 GN=SUPT5H	0.967	Down	0.030601	SUPT5H	121	38.134	10.7	10	14	10	nucleus	GO:0019079 viral genome replication; GO:0097659 nucleic acid-templated transcription; GO:0009891 positive regulation of biosynthetic process; GO:0050686 negative regulation of mRNA processing; GO:0006354 DNA-templated transcription, elongation; GO:0044237 cellular metabolic process; GO:0008152 metabolic process; GO:0044033 multi-organism metabolic process; GO:0031440 regulation of mRNA 3'-end pro…	GO:0043229 intracellular organelle; GO:0044446 intracellular organelle part; GO:0031981 nuclear lumen; GO:0032991 macromolecular complex; GO:0044424 intracellular part; GO:0005623 cell; GO:0044422 organelle part; GO:0031974 membrane-enclosed lumen; GO:0043231 intracellular membrane-bounded organelle; GO:0032044 DSIF complex; GO:0043226 organelle; GO:0005654 nucleoplasm; GO:0005634 nucleus; GO:007…	GO:0097159 organic cyclic compound binding; GO:1901363 heterocyclic compound binding; GO:0003723 RNA binding; GO:0046982 protein heterodimerization activity; GO:0005488 binding; GO:0046983 protein dimerization activity; GO:0003676 nucleic acid binding; GO:0005515 protein binding; GO:0003682 chromatin binding; GO:0019899 enzyme binding;	K15172	SUPT5H, SPT5; transcription elongation factor SPT5		IPR008991; IPR006645; IPR014722; IPR024945; IPR005824; IPR005100; IPR022581;	Translation protein SH3-like domain; NusG, N-terminal; Ribosomal protein L2 domain 2; Spt5 C-terminal domain; KOW; Transcription elongation factor Spt5, NGN domain; Spt5 transcription elongation factor, N-terminal;
O00303	Eukaryotic translation initiation factor 3 subunit F OS=Homo sapiens OX=9606 GN=EIF3F	0.942	Down	0.034657	EIF3F	37.563	65.956	21.3	6	7	6	mitochondria	GO:0070646 protein modification by small protein removal; GO:0075522 IRES-dependent viral translational initiation; GO:0006518 peptide metabolic process; GO:0019081 viral translation; GO:0019058 viral life cycle; GO:0044267 cellular protein metabolic process; GO:0009058 biosynthetic process; GO:0044764 multi-organism cellular process; GO:0016579 protein deubiquitination; GO:1901566 organonitrogen…	GO:0016020 membrane; GO:0044464 cell part; GO:0005622 intracellular; GO:0005737 cytoplasm; GO:0032991 macromolecular complex; GO:0071541 eukaryotic translation initiation factor 3 complex, eIF3m; GO:0044424 intracellular part; GO:0005829 cytosol; GO:0043234 protein complex; GO:0005623 cell; GO:0044444 cytoplasmic part; GO:0005852 eukaryotic translation initiation factor 3 complex;	GO:0003723 RNA binding; GO:0004843 thiol-dependent ubiquitin-specific protease activity; GO:0008233 peptidase activity; GO:0003743 translation initiation factor activity; GO:0019783 ubiquitin-like protein-specific protease activity; GO:0005515 protein binding; GO:0008234 cysteine-type peptidase activity; GO:0016787 hydrolase activity; GO:1901363 heterocyclic compound binding; GO:0097159 organic c…	K03249	EIF3F; translation initiation factor 3 subunit F	hsa03013 RNA transport - Homo sapiens (human);	IPR000555; IPR024969;	JAB1/MPN/MOV34 metalloenzyme domain; Rpn11/EIF3F, C-terminal;
O00400	Acetyl-coenzyme A transporter 1 OS=Homo sapiens OX=9606 GN=SLC33A1	1.086	Up	0.0055001	SLC33A1	60.908	4.4716	4.9	3	3	3	plasma membrane	GO:0050794 regulation of cellular process; GO:0044700 single organism signaling; GO:0051182 coenzyme transport; GO:0007166 cell surface receptor signaling pathway; GO:0060255 regulation of macromolecule metabolic process; GO:0019219 regulation of nucleobase-containing compound metabolic process; GO:0071310 cellular response to organic substance; GO:0044699 single-organism process; GO:0071363 cell…	GO:0043229 intracellular organelle; GO:0016020 membrane; GO:0042175 nuclear outer membrane-endoplasmic reticulum membrane network; GO:0031226 intrinsic component of plasma membrane; GO:0005783 endoplasmic reticulum; GO:0098588 bounding membrane of organelle; GO:0031090 organelle membrane; GO:0071944 cell periphery; GO:0044446 intracellular organelle part; GO:0005737 cytoplasm; GO:0000139 Golgi me…	GO:0015294 solute:cation symporter activity; GO:0022804 active transmembrane transporter activity; GO:0015291 secondary active transmembrane transporter activity; GO:0008521 acetyl-CoA transporter activity; GO:0015075 ion transmembrane transporter activity; GO:0015293 symporter activity; GO:0022892 substrate-specific transporter activity; GO:0015295 solute:proton symporter activity; GO:0051185 co…	K03372	ACATN, SLC33A1; MFS transporter, PAT family, solute carrier family 33 (acetyl-CoA transportor), member 1 [EC:2.3.1.-]	hsa00604 Glycosphingolipid biosynthesis - ganglio series - Homo sapiens (human); hsa01100 Metabolic pathways - Homo sapiens (human);	IPR020846;	Major facilitator superfamily domain;
O00410	Importin-5 OS=Homo sapiens OX=9606 GN=IPO5	0.963	Down	0.0077806	IPO5	123.63	94.789	20.6	18	31	18	cytoplasm	GO:0001101 response to acid chemical; GO:0006607 NLS-bearing protein import into nucleus; GO:0072594 establishment of protein localization to organelle; GO:1903533 regulation of protein targeting; GO:0017038 protein import; GO:0044699 single-organism process; GO:0051169 nuclear transport; GO:0044764 multi-organism cellular process; GO:0015031 protein transport; GO:0051234 establishment of localiz…	GO:0043229 intracellular organelle; GO:0016020 membrane; GO:0005643 nuclear pore; GO:0031090 organelle membrane; GO:0043232 intracellular non-membrane-bounded organelle; GO:0005635 nuclear envelope; GO:0005737 cytoplasm; GO:0044446 intracellular organelle part; GO:0031967 organelle envelope; GO:0031981 nuclear lumen; GO:0032991 macromolecular complex; GO:0012505 endomembrane system; GO:0044424 in…	GO:0031267 small GTPase binding; GO:0003723 RNA binding; GO:0008565 protein transporter activity; GO:0060589 nucleoside-triphosphatase regulator activity; GO:0030695 GTPase regulator activity; GO:0022892 substrate-specific transporter activity; GO:0005515 protein binding; GO:0033218 amide binding; GO:0005095 GTPase inhibitor activity; GO:0098772 molecular function regulator; GO:0004857 enzyme inh…	K20222	IPO5, KPNB3, RANBP5; importin-5		IPR001494; IPR034085; IPR011989; IPR016024;	Importin-beta, N-terminal domain; TOG domain; Armadillo-like helical; Armadillo-type fold;
O00422	Histone deacetylase complex subunit SAP18 OS=Homo sapiens OX=9606 GN=SAP18	1.056	Up	0.045724	SAP18	17.561	27.493	23.5	5	7	5	nucleus	GO:0010941 regulation of cell death; GO:0000381 regulation of alternative mRNA splicing, via spliceosome; GO:0097659 nucleic acid-templated transcription; GO:0050686 negative regulation of mRNA processing; GO:0009058 biosynthetic process; GO:0051253 negative regulation of RNA metabolic process; GO:1903312 negative regulation of mRNA metabolic process; GO:0044237 cellular metabolic process; GO:200…	GO:0043229 intracellular organelle; GO:0044446 intracellular organelle part; GO:0005737 cytoplasm; GO:0032991 macromolecular complex; GO:0031981 nuclear lumen; GO:0044424 intracellular part; GO:0005829 cytosol; GO:0016604 nuclear body; GO:0005623 cell; GO:0000118 histone deacetylase complex; GO:0044422 organelle part; GO:0031974 membrane-enclosed lumen; GO:0043226 organelle; GO:0043231 intracellu…	GO:0003723 RNA binding; GO:0003714 transcription corepressor activity; GO:0016787 hydrolase activity; GO:0005515 protein binding; GO:0003712 transcription cofactor activity; GO:1901363 heterocyclic compound binding; GO:0097159 organic cyclic compound binding; GO:0004407 histone deacetylase activity; GO:0033558 protein deacetylase activity; GO:0003824 catalytic activity; GO:0005488 binding; GO:000…	K14324	SAP18; histone deacetylase complex subunit SAP18	hsa03013 RNA transport - Homo sapiens (human); hsa03015 mRNA surveillance pathway - Homo sapiens (human);
O00461	Golgi integral membrane protein 4 OS=Homo sapiens OX=9606 GN=GOLIM4	1.029	Up	0.0130983	GOLIM4	81.879	77.321	16.8	10	17	10	extracellular	GO:0006810 transport; GO:0051179 localization; GO:0051234 establishment of localization;	GO:0016020 membrane; GO:0031410 cytoplasmic vesicle; GO:0031090 organelle membrane; GO:0005801 cis-Golgi network; GO:0005737 cytoplasm; GO:0031982 vesicle; GO:0044433 cytoplasmic vesicle part; GO:0031224 intrinsic component of membrane; GO:0044424 intracellular part; GO:0005623 cell; GO:0044422 organelle part; GO:0031974 membrane-enclosed lumen; GO:0070013 intracellular organelle lumen; GO:004442…
O00471	Exocyst complex component 5 OS=Homo sapiens OX=9606 GN=EXOC5	1.061	Up	0.009119	EXOC5	81.852	12.004	12.4	8	10	7	cytoplasm	GO:0098876 vesicle-mediated transport to the plasma membrane; GO:0016192 vesicle-mediated transport; GO:0044763 single-organism cellular process; GO:0044699 single-organism process; GO:0048193 Golgi vesicle transport; GO:0071702 organic substance transport; GO:0048278 vesicle docking; GO:0022406 membrane docking; GO:0015031 protein transport; GO:0051234 establishment of localization; GO:0006810 t…	GO:0005938 cell cortex; GO:0071944 cell periphery; GO:0099568 cytoplasmic region; GO:0005737 cytoplasm; GO:0032991 macromolecular complex; GO:0044424 intracellular part; GO:0000145 exocyst; GO:0005829 cytosol; GO:0005623 cell; GO:0005622 intracellular; GO:0044464 cell part; GO:0044448 cell cortex part; GO:0043234 protein complex; GO:0044444 cytoplasmic part; GO:0099023 tethering complex;	GO:0031267 small GTPase binding; GO:0047485 protein N-terminus binding; GO:0017016 Ras GTPase binding; GO:0005488 binding; GO:0005515 protein binding; GO:0051020 GTPase binding; GO:0017160 Ral GTPase binding; GO:0019899 enzyme binding;	K19984	EXOC5, SEC10; exocyst complex component 5
O00479	High mobility group nucleosome-binding domain-containing protein 4 OS=Homo sapiens OX=9606 GN=HMGN4	1.087	Up	0.043581	HMGN4	9.5388	1.2614	17.8	2	2	1	nucleus		GO:0043229 intracellular organelle; GO:0043232 intracellular non-membrane-bounded organelle; GO:0044446 intracellular organelle part; GO:0044424 intracellular part; GO:0005623 cell; GO:0044422 organelle part; GO:0044427 chromosomal part; GO:0043228 non-membrane-bounded organelle; GO:0043231 intracellular membrane-bounded organelle; GO:0043226 organelle; GO:0005634 nucleus; GO:0000785 chromatin; G…	GO:0097159 organic cyclic compound binding; GO:1901363 heterocyclic compound binding; GO:0003677 DNA binding; GO:0031490 chromatin DNA binding; GO:0005488 binding; GO:0044877 macromolecular complex binding; GO:0003676 nucleic acid binding; GO:0031491 nucleosome binding; GO:0005515 protein binding; GO:0003682 chromatin binding; GO:0031492 nucleosomal DNA binding;	K11302	HMGN4; high-mobility group nucleosome-binding domain-containing protein 4
O00629	Importin subunit alpha-3 OS=Homo sapiens OX=9606 GN=KPNA4	1.036	Up	0.0061242	KPNA4	57.886	7.1806	4.4	2	5	1	cytoplasm	GO:0065008 regulation of biological quality; GO:0006607 NLS-bearing protein import into nucleus; GO:0072594 establishment of protein localization to organelle; GO:0017038 protein import; GO:0044699 single-organism process; GO:1902581 multi-organism cellular localization; GO:0051169 nuclear transport; GO:0044764 multi-organism cellular process; GO:0035821 modification of morphology or physiology o…	GO:0044421 extracellular region part; GO:0031982 vesicle; GO:0005737 cytoplasm; GO:0032991 macromolecular complex; GO:0044424 intracellular part; GO:0005623 cell; GO:0044422 organelle part; GO:0031974 membrane-enclosed lumen; GO:0070062 extracellular exosome; GO:0005654 nucleoplasm; GO:0070013 intracellular organelle lumen; GO:0044464 cell part; GO:0005622 intracellular; GO:1903561 extracellular …	GO:0005048 signal sequence binding; GO:0008565 protein transporter activity; GO:0042277 peptide binding; GO:0005488 binding; GO:0008139 nuclear localization sequence binding; GO:0022892 substrate-specific transporter activity; GO:0005515 protein binding; GO:0033218 amide binding; GO:0005215 transporter activity;				IPR002652; IPR011989; IPR016024;	Importin-alpha, importin-beta-binding domain; Armadillo-like helical; Armadillo-type fold;
O14548	"Cytochrome c oxidase subunit 7A-related protein, mitochondrial OS=Homo sapiens OX=9606 GN=COX7A2L"	1.091	Up	0.0065228	COX7A2L	12.615	16.642	26.3	3	4	3	cytoplasm	GO:0009116 nucleoside metabolic process; GO:0042278 purine nucleoside metabolic process; GO:0006123 mitochondrial electron transport, cytochrome c to oxygen; GO:0009167 purine ribonucleoside monophosphate metabolic process; GO:0009117 nucleotide metabolic process; GO:0044699 single-organism process; GO:0044237 cellular metabolic process; GO:0006796 phosphate-containing compound metabolic process;…	GO:0016020 membrane; GO:0031090 organelle membrane; GO:0005737 cytoplasm; GO:0044424 intracellular part; GO:0044455 mitochondrial membrane part; GO:0005623 cell; GO:0044422 organelle part; GO:0043228 non-membrane-bounded organelle; GO:0005740 mitochondrial envelope; GO:0031974 membrane-enclosed lumen; GO:0070013 intracellular organelle lumen; GO:0044425 membrane part; GO:0044464 cell part; GO:000…	GO:0015075 ion transmembrane transporter activity; GO:0022892 substrate-specific transporter activity; GO:0015077 monovalent inorganic cation transmembrane transporter activity; GO:0016676 oxidoreductase activity, acting on a heme group of donors, oxygen as acceptor; GO:0016675 oxidoreductase activity, acting on a heme group of donors; GO:0015078 hydrogen ion transmembrane transporter activity; G…	K02270	COX7A; cytochrome c oxidase subunit 7a	hsa00190 Oxidative phosphorylation - Homo sapiens (human); hsa01100 Metabolic pathways - Homo sapiens (human); hsa04260 Cardiac muscle contraction - Homo sapiens (human); hsa04714 Thermogenesis - Homo sapiens (human); hsa04932 Non-alcoholic fatty liver disease (NAFLD) - Homo sapiens (human); hsa05010 Alzheimer disease - Homo sapiens (human); hsa05012 Parkinson disease - Homo sapiens (human); hsa0…
O14734	Acyl-coenzyme A thioesterase 8 OS=Homo sapiens OX=9606 GN=ACOT8	1.076	Up	0.00185826	ACOT8	35.914	12.377	10.7	3	4	3	cytoplasm	GO:0051188 cofactor biosynthetic process; GO:0016053 organic acid biosynthetic process; GO:0035337 fatty-acyl-CoA metabolic process; GO:0044699 single-organism process; GO:0009058 biosynthetic process; GO:0044255 cellular lipid metabolic process; GO:0044764 multi-organism cellular process; GO:0044237 cellular metabolic process; GO:0035384 thioester biosynthetic process; GO:0044272 sulfur compound…	GO:0043229 intracellular organelle; GO:0044439 peroxisomal part; GO:0005777 peroxisome; GO:0044446 intracellular organelle part; GO:0005737 cytoplasm; GO:0044438 microbody part; GO:0044424 intracellular part; GO:0005623 cell; GO:0044422 organelle part; GO:0005739 mitochondrion; GO:0031974 membrane-enclosed lumen; GO:0043231 intracellular membrane-bounded organelle; GO:0043226 organelle; GO:003190…	GO:0033882 choloyl-CoA hydrolase activity; GO:0052689 carboxylic ester hydrolase activity; GO:0052815 medium-chain acyl-CoA hydrolase activity; GO:0005102 receptor binding; GO:0003824 catalytic activity; GO:0003986 acetyl-CoA hydrolase activity; GO:0005488 binding; GO:0016788 hydrolase activity, acting on ester bonds; GO:0047617 acyl-CoA hydrolase activity; GO:0005515 protein binding; GO:0016289 …	K11992	ACOT8, PTE; acyl-CoA thioesterase 8 [EC:3.1.2.27]	hsa00120 Primary bile acid biosynthesis - Homo sapiens (human); hsa01100 Metabolic pathways - Homo sapiens (human); hsa04146 Peroxisome - Homo sapiens (human);	IPR029069;	HotDog domain;
O14737	Programmed cell death protein 5 OS=Homo sapiens OX=9606 GN=PDCD5	0.94	Down	0.039039	PDCD5	14.285	12.869	28	3	4	3	cytoplasm	GO:0010941 regulation of cell death; GO:1903955 positive regulation of protein targeting to mitochondrion; GO:0032270 positive regulation of cellular protein metabolic process; GO:0090199 regulation of release of cytochrome c from mitochondria; GO:1903533 regulation of protein targeting; GO:0023051 regulation of signaling; GO:0071560 cellular response to transforming growth factor beta stimulus; …	GO:0043229 intracellular organelle; GO:0044421 extracellular region part; GO:0031982 vesicle; GO:0005737 cytoplasm; GO:0044424 intracellular part; GO:0005623 cell; GO:0005829 cytosol; GO:0005576 extracellular region; GO:0043231 intracellular membrane-bounded organelle; GO:0043226 organelle; GO:0070062 extracellular exosome; GO:0005634 nucleus; GO:0005622 intracellular; GO:0044464 cell part; GO:19…	GO:0003677 DNA binding; GO:0043167 ion binding; GO:0015631 tubulin binding; GO:0005515 protein binding; GO:0048487 beta-tubulin binding; GO:0098772 molecular function regulator; GO:0008201 heparin binding; GO:1901681 sulfur compound binding; GO:1901363 heterocyclic compound binding; GO:0097159 organic cyclic compound binding; GO:0010698 acetyltransferase activator activity; GO:0097367 carbohydrat…	K06875	PDCD5, TFAR19; programmed cell death protein 5
O14874	"[3-methyl-2-oxobutanoate dehydrogenase [lipoamide]] kinase, mitochondrial OS=Homo sapiens OX=9606 GN=BCKDK"	1.075	Up	0.0072404	BCKDK	46.36	21.484	10.9	3	3	3	mitochondria	GO:0016310 phosphorylation; GO:0044267 cellular protein metabolic process; GO:0044699 single-organism process; GO:0044237 cellular metabolic process; GO:0006796 phosphate-containing compound metabolic process; GO:0071704 organic substance metabolic process; GO:0008152 metabolic process; GO:0006520 cellular amino acid metabolic process; GO:0006468 protein phosphorylation; GO:0044248 cellular catab…	GO:0005759 mitochondrial matrix; GO:0043229 intracellular organelle; GO:0044429 mitochondrial part; GO:0005737 cytoplasm; GO:0044446 intracellular organelle part; GO:0032991 macromolecular complex; GO:0098798 mitochondrial protein complex; GO:0044424 intracellular part; GO:0005623 cell; GO:0005739 mitochondrion; GO:0044422 organelle part; GO:0045240 dihydrolipoyl dehydrogenase complex; GO:0031974…	GO:0005524 ATP binding; GO:1901265 nucleoside phosphate binding; GO:0016773 phosphotransferase activity, alcohol group as acceptor; GO:0047323 [3-methyl-2-oxobutanoate dehydrogenase (acetyl-transferring)] kinase activity; GO:0001882 nucleoside binding; GO:0043167 ion binding; GO:0005515 protein binding; GO:0004672 protein kinase activity; GO:0000166 nucleotide binding; GO:0097159 organic cyclic c…	K00905	BCKDK; [3-methyl-2-oxobutanoate dehydrogenase (acetyl-transferring)] kinase [EC:2.7.11.4]		IPR005467; IPR003594; IPR018955; IPR004358;	Histidine kinase domain; Histidine kinase-like ATPase, C-terminal domain; Branched-chain alpha-ketoacid dehydrogenase kinase/Pyruvate dehydrogenase kinase, N-terminal; Signal transduction histidine kinase-related protein, C-terminal;
O14925	Mitochondrial import inner membrane translocase subunit Tim23 OS=Homo sapiens OX=9606 GN=TIMM23	1.085	Up	0.042577	TIMM23	21.943	13.302	12.4	2	3	2	cytoplasm	GO:0016043 cellular component organization; GO:0046907 intracellular transport; GO:0072594 establishment of protein localization to organelle; GO:0017038 protein import; GO:0006839 mitochondrial transport; GO:0044699 single-organism process; GO:0015031 protein transport; GO:0051234 establishment of localization; GO:0006605 protein targeting; GO:0051649 establishment of localization in cell; GO:19…	GO:0016020 membrane; GO:0098800 inner mitochondrial membrane protein complex; GO:0031090 organelle membrane; GO:0098796 membrane protein complex; GO:0005737 cytoplasm; GO:0031305 integral component of mitochondrial inner membrane; GO:0032991 macromolecular complex; GO:0031224 intrinsic component of membrane; GO:0098798 mitochondrial protein complex; GO:0044424 intracellular part; GO:0005744 mitoc…	GO:0022804 active transmembrane transporter activity; GO:0008565 protein transporter activity; GO:0022884 macromolecule transmembrane transporter activity; GO:0015399 primary active transmembrane transporter activity; GO:0022803 passive transmembrane transporter activity; GO:0015266 protein channel activity; GO:0022892 substrate-specific transporter activity; GO:0008320 protein transmembrane tran…	K17794	TIM23; mitochondrial import inner membrane translocase subunit TIM23
O14979	Heterogeneous nuclear ribonucleoprotein D-like OS=Homo sapiens OX=9606 GN=HNRNPDL	0.93	Down	0.00085792	HNRNPDL	46.437	90.139	12.6	6	10	6	nucleus	GO:0050794 regulation of cellular process; GO:0006725 cellular aromatic compound metabolic process; GO:0097659 nucleic acid-templated transcription; GO:0060255 regulation of macromolecule metabolic process; GO:0019219 regulation of nucleobase-containing compound metabolic process; GO:0009058 biosynthetic process; GO:0044237 cellular metabolic process; GO:0071704 organic substance metabolic proces…	GO:0043229 intracellular organelle; GO:0044421 extracellular region part; GO:0031982 vesicle; GO:0044446 intracellular organelle part; GO:0005737 cytoplasm; GO:0031981 nuclear lumen; GO:0032991 macromolecular complex; GO:0044424 intracellular part; GO:0005681 spliceosomal complex; GO:0005623 cell; GO:0005576 extracellular region; GO:0044422 organelle part; GO:0031974 membrane-enclosed lumen; GO:0…	GO:0008143 poly(A) binding; GO:0003677 DNA binding; GO:0003723 RNA binding; GO:1901265 nucleoside phosphate binding; GO:0003690 double-stranded DNA binding; GO:0003697 single-stranded DNA binding; GO:0005515 protein binding; GO:0000166 nucleotide binding; GO:0070717 poly-purine tract binding; GO:0003727 single-stranded RNA binding; GO:1901363 heterocyclic compound binding; GO:0097159 organic cycl…	K13044	HNRNPABD; heterogeneous nuclear ribonucleoprotein A/B/D		IPR000504; IPR012677;	RNA recognition motif domain; Nucleotide-binding alpha-beta plait domain;
O15042	U2 snRNP-associated SURP motif-containing protein OS=Homo sapiens OX=9606 GN=U2SURP	0.963	Down	0.024357	U2SURP	118.29	60.256	11.3	9	11	9	nucleus	GO:0006396 RNA processing; GO:0006725 cellular aromatic compound metabolic process; GO:1901360 organic cyclic compound metabolic process; GO:0006807 nitrogen compound metabolic process; GO:0044238 primary metabolic process; GO:0044237 cellular metabolic process; GO:0071704 organic substance metabolic process; GO:0006397 mRNA processing; GO:0016070 RNA metabolic process; GO:0000398 mRNA splicing, …	GO:0043229 intracellular organelle; GO:0044446 intracellular organelle part; GO:0031981 nuclear lumen; GO:0044424 intracellular part; GO:0005623 cell; GO:0044422 organelle part; GO:0043226 organelle; GO:0043231 intracellular membrane-bounded organelle; GO:0031974 membrane-enclosed lumen; GO:0005654 nucleoplasm; GO:0005634 nucleus; GO:0070013 intracellular organelle lumen; GO:0044464 cell part; GO…	GO:0097159 organic cyclic compound binding; GO:1901363 heterocyclic compound binding; GO:0003723 RNA binding; GO:1901265 nucleoside phosphate binding; GO:0005488 binding; GO:0003676 nucleic acid binding; GO:0005515 protein binding; GO:0000166 nucleotide binding; GO:0036094 small molecule binding;	K12842	SR140; U2-associated protein SR140	hsa03040 Spliceosome - Homo sapiens (human);	IPR000061; IPR006569; IPR000504; IPR012677; IPR013170; IPR008942;	SWAP/Surp; CID domain; RNA recognition motif domain; Nucleotide-binding alpha-beta plait domain; mRNA splicing factor Cwf21 domain; ENTH/VHS;
O15091	Mitochondrial ribonuclease P catalytic subunit OS=Homo sapiens OX=9606 GN=KIAA0391	1.114	Up	0.00115876	KIAA0391	67.315	1.2967	3.3	2	2	2	cytoplasm	GO:0016043 cellular component organization; GO:0006725 cellular aromatic compound metabolic process; GO:0044237 cellular metabolic process; GO:0071704 organic substance metabolic process; GO:0008152 metabolic process; GO:0046483 heterocycle metabolic process; GO:0006139 nucleobase-containing compound metabolic process; GO:0001682 tRNA 5'-leader removal; GO:0090646 mitochondrial tRNA processing; G…	GO:0005759 mitochondrial matrix; GO:0043229 intracellular organelle; GO:0044429 mitochondrial part; GO:0005737 cytoplasm; GO:0044446 intracellular organelle part; GO:0044424 intracellular part; GO:0005623 cell; GO:0005739 mitochondrion; GO:0044422 organelle part; GO:0031974 membrane-enclosed lumen; GO:0043226 organelle; GO:0043231 intracellular membrane-bounded organelle; GO:0005634 nucleus; GO:0…	GO:0004549 tRNA-specific ribonuclease activity; GO:0016893 endonuclease activity, active with either ribo- or deoxyribonucleic acids and producing 5'-phosphomonoesters; GO:0003824 catalytic activity; GO:0004526 ribonuclease P activity; GO:0016788 hydrolase activity, acting on ester bonds; GO:0004518 nuclease activity; GO:0004521 endoribonuclease activity; GO:0016787 hydrolase activity; GO:0016891…	K17655	MRPP3; mitochondrial ribonuclease P protein 3		IPR031595;	Protein-only RNase P, C-terminal;
O15120	1-acyl-sn-glycerol-3-phosphate acyltransferase beta OS=Homo sapiens OX=9606 GN=AGPAT2	1.173	Up	0.03202	AGPAT2	30.914	5.0043	8.6	2	2	2	extracellular	GO:0045321 leukocyte activation; GO:0046486 glycerolipid metabolic process; GO:0023051 regulation of signaling; GO:0006654 phosphatidic acid biosynthetic process; GO:0008654 phospholipid biosynthetic process; GO:0044699 single-organism process; GO:0044255 cellular lipid metabolic process; GO:0009058 biosynthetic process; GO:0044237 cellular metabolic process; GO:0019432 triglyceride biosynthetic …	GO:0016020 membrane; GO:0042175 nuclear outer membrane-endoplasmic reticulum membrane network; GO:0005783 endoplasmic reticulum; GO:0031090 organelle membrane; GO:0031410 cytoplasmic vesicle; GO:0071944 cell periphery; GO:0031982 vesicle; GO:0005737 cytoplasm; GO:0044433 cytoplasmic vesicle part; GO:0031224 intrinsic component of membrane; GO:0044424 intracellular part; GO:0005623 cell; GO:004442…	GO:0016746 transferase activity, transferring acyl groups; GO:0003841 1-acylglycerol-3-phosphate O-acyltransferase activity; GO:0003824 catalytic activity; GO:0016411 acylglycerol O-acyltransferase activity; GO:0042171 lysophosphatidic acid acyltransferase activity; GO:0071617 lysophospholipid acyltransferase activity; GO:0016747 transferase activity, transferring acyl groups other than amino-acy…	K13509	AGPAT1_2; lysophosphatidate acyltransferase [EC:2.3.1.51]	hsa00561 Glycerolipid metabolism - Homo sapiens (human); hsa00564 Glycerophospholipid metabolism - Homo sapiens (human); hsa01100 Metabolic pathways - Homo sapiens (human); hsa04072 Phospholipase D signaling pathway - Homo sapiens (human); hsa04975 Fat digestion and absorption - Homo sapiens (human);	IPR002123; IPR004552;	Phospholipid/glycerol acyltransferase; 1-acyl-sn-glycerol-3-phosphate acyltransferase;
O15127	Secretory carrier-associated membrane protein 2 OS=Homo sapiens OX=9606 GN=SCAMP2	0.952	Down	0.02106	SCAMP2	36.648	54.185	12.2	3	3	3	plasma membrane	GO:0045184 establishment of protein localization; GO:0006810 transport; GO:0016192 vesicle-mediated transport; GO:0048193 Golgi vesicle transport; GO:0071702 organic substance transport; GO:0008104 protein localization; GO:0033036 macromolecule localization; GO:0051179 localization; GO:0006892 post-Golgi vesicle-mediated transport; GO:0015031 protein transport; GO:0051234 establishment of localiz…	GO:0016020 membrane; GO:0044421 extracellular region part; GO:0031090 organelle membrane; GO:0031410 cytoplasmic vesicle; GO:0005737 cytoplasm; GO:0031982 vesicle; GO:0044433 cytoplasmic vesicle part; GO:0031224 intrinsic component of membrane; GO:0032588 trans-Golgi network membrane; GO:0055038 recycling endosome membrane; GO:0044424 intracellular part; GO:0005623 cell; GO:0044422 organelle part…	GO:0005515 protein binding; GO:0005488 binding;	K19995	SCAMP; secretory carrier-associated membrane protein
O15164	Transcription intermediary factor 1-alpha OS=Homo sapiens OX=9606 GN=TRIM24	1.072	Up	0.0061382	TRIM24	116.83	5.0219	3.6	3	3	2	nucleus	GO:0010941 regulation of cell death; GO:0065008 regulation of biological quality; GO:0097659 nucleic acid-templated transcription; GO:0009891 positive regulation of biosynthetic process; GO:0018212 peptidyl-tyrosine modification; GO:0032104 regulation of response to extracellular stimulus; GO:0044237 cellular metabolic process; GO:0008285 negative regulation of cell proliferation; GO:0008152 meta…	GO:0005737 cytoplasm; GO:0044424 intracellular part; GO:0005623 cell; GO:0044422 organelle part; GO:0044427 chromosomal part; GO:0043228 non-membrane-bounded organelle; GO:0031974 membrane-enclosed lumen; GO:0005654 nucleoplasm; GO:0070013 intracellular organelle lumen; GO:0044454 nuclear chromosome part; GO:0005622 intracellular; GO:0044464 cell part; GO:0005694 chromosome; GO:0000790 nuclear ch…	GO:0016773 phosphotransferase activity, alcohol group as acceptor; GO:0005102 receptor binding; GO:0004713 protein tyrosine kinase activity; GO:0005515 protein binding; GO:0003682 chromatin binding; GO:0004672 protein kinase activity; GO:0097159 organic cyclic compound binding; GO:0000975 regulatory region DNA binding; GO:1901363 heterocyclic compound binding; GO:0061630 ubiquitin protein ligase …	K08881	TRIM24, TIF1A; tripartite motif-containing protein 24 [EC:2.3.2.27]		IPR003649; IPR001841; IPR001965; IPR013083; IPR011011; IPR001487; IPR000315; IPR019787;	B-box, C-terminal; Zinc finger, RING-type; Zinc finger, PHD-type; Zinc finger, RING/FYVE/PHD-type; Zinc finger, FYVE/PHD-type; Bromodomain; B-box-type zinc finger; Zinc finger, PHD-finger;
O15270	Serine palmitoyltransferase 2 OS=Homo sapiens OX=9606 GN=SPTLC2	1.071	Up	0.0103633	SPTLC2	62.924	24.03	17.1	8	9	8	cytoplasm	GO:0006667 sphinganine metabolic process; GO:0034311 diol metabolic process; GO:0006066 alcohol metabolic process; GO:0006643 membrane lipid metabolic process; GO:0006672 ceramide metabolic process; GO:0031331 positive regulation of cellular catabolic process; GO:0008654 phospholipid biosynthetic process; GO:0044699 single-organism process; GO:0044255 cellular lipid metabolic process; GO:0009058 …	GO:0002178 palmitoyltransferase complex; GO:0043229 intracellular organelle; GO:0016020 membrane; GO:0042175 nuclear outer membrane-endoplasmic reticulum membrane network; GO:0005783 endoplasmic reticulum; GO:0044446 intracellular organelle part; GO:0005737 cytoplasm; GO:0032991 macromolecular complex; GO:0031224 intrinsic component of membrane; GO:0012505 endomembrane system; GO:0044424 intracel…	GO:0097159 organic cyclic compound binding; GO:1901363 heterocyclic compound binding; GO:0016746 transferase activity, transferring acyl groups; GO:0003824 catalytic activity; GO:0005488 binding; GO:0043167 ion binding; GO:0043168 anion binding; GO:0004758 serine C-palmitoyltransferase activity; GO:0016408 C-acyltransferase activity; GO:0016409 palmitoyltransferase activity; GO:0016454 C-palmitoy…	K00654	SPT; serine palmitoyltransferase [EC:2.3.1.50]	hsa00600 Sphingolipid metabolism - Homo sapiens (human); hsa01100 Metabolic pathways - Homo sapiens (human); hsa04071 Sphingolipid signaling pathway - Homo sapiens (human);	IPR004839; IPR015424; IPR015421; IPR015422;	Aminotransferase, class I/classII; Pyridoxal phosphate-dependent transferase; Pyridoxal phosphate-dependent transferase, major region, subdomain 1; Pyridoxal phosphate-dependent transferase, major region, subdomain 2;
O15327	"Type II inositol 3,4-bisphosphate 4-phosphatase OS=Homo sapiens OX=9606 GN=INPP4B"	1.075	Up	0.045259	INPP4B	104.74	13.825	5.7	5	6	5	cytoplasm	GO:0050794 regulation of cellular process; GO:0044700 single organism signaling; GO:0046486 glycerolipid metabolic process; GO:1901615 organic hydroxy compound metabolic process; GO:0006661 phosphatidylinositol biosynthetic process; GO:0006066 alcohol metabolic process; GO:0008654 phospholipid biosynthetic process; GO:0044699 single-organism process; GO:0044255 cellular lipid metabolic process; G…	GO:0044464 cell part; GO:0005622 intracellular; GO:0005737 cytoplasm; GO:0044424 intracellular part; GO:0005623 cell; GO:0005829 cytosol; GO:0044444 cytoplasmic part;	GO:0017161 inositol-1,3,4-trisphosphate 4-phosphatase activity; GO:0016791 phosphatase activity; GO:0005515 protein binding; GO:0052866 phosphatidylinositol phosphate phosphatase activity; GO:0016787 hydrolase activity; GO:0052745 inositol phosphate phosphatase activity; GO:0034596 phosphatidylinositol phosphate 4-phosphatase activity; GO:0052828 inositol-3,4-bisphosphate 4-phosphatase activity; …	K01109	INPP4; inositol polyphosphate-4-phosphatase [EC:3.1.3.66]	hsa00562 Inositol phosphate metabolism - Homo sapiens (human); hsa01100 Metabolic pathways - Homo sapiens (human); hsa04070 Phosphatidylinositol signaling system - Homo sapiens (human);	IPR000008;	C2 domain;
O15347	High mobility group protein B3 OS=Homo sapiens OX=9606 GN=HMGB3	1.034	Up	0.027082	HMGB3	22.98	36.472	20	3	4	3	nucleus	GO:0097659 nucleic acid-templated transcription; GO:0032392 DNA geometric change; GO:0044699 single-organism process; GO:0009058 biosynthetic process; GO:0044237 cellular metabolic process; GO:2001141 regulation of RNA biosynthetic process; GO:0008152 metabolic process; GO:0043170 macromolecule metabolic process; GO:0006310 DNA recombination; GO:0071103 DNA conformation change; GO:0032502 develop…	GO:0043226 organelle; GO:0043231 intracellular membrane-bounded organelle; GO:0043229 intracellular organelle; GO:0005634 nucleus; GO:0043232 intracellular non-membrane-bounded organelle; GO:0044464 cell part; GO:0005622 intracellular; GO:0005694 chromosome; GO:0005737 cytoplasm; GO:0044424 intracellular part; GO:0043227 membrane-bounded organelle; GO:0005623 cell; GO:0043228 non-membrane-bounded…	GO:0097159 organic cyclic compound binding; GO:1901363 heterocyclic compound binding; GO:0003677 DNA binding; GO:0003723 RNA binding; GO:0003690 double-stranded DNA binding; GO:0005488 binding; GO:0003676 nucleic acid binding; GO:0005515 protein binding; GO:0000217 DNA secondary structure binding; GO:0008301 DNA binding, bending; GO:0000400 four-way junction DNA binding;	K11296	HMGB3; high mobility group protein B3		IPR009071;	High mobility group box domain;
O15355	Protein phosphatase 1G OS=Homo sapiens OX=9606 GN=PPM1G	0.971	Down	0.0101378	PPM1G	59.271	146.55	32.4	13	22	13	nucleus	GO:0050794 regulation of cellular process; GO:0045786 negative regulation of cell cycle; GO:0007050 cell cycle arrest; GO:0044267 cellular protein metabolic process; GO:0044763 single-organism cellular process; GO:0044699 single-organism process; GO:0035970 peptidyl-threonine dephosphorylation; GO:0048523 negative regulation of cellular process; GO:0048519 negative regulation of biological proces…	GO:0043229 intracellular organelle; GO:0016020 membrane; GO:0005737 cytoplasm; GO:0044446 intracellular organelle part; GO:0031981 nuclear lumen; GO:0044424 intracellular part; GO:0005623 cell; GO:0044422 organelle part; GO:0043226 organelle; GO:0043231 intracellular membrane-bounded organelle; GO:0031974 membrane-enclosed lumen; GO:0005654 nucleoplasm; GO:0005634 nucleus; GO:0070013 intracellula…	GO:0042578 phosphoric ester hydrolase activity; GO:0003824 catalytic activity; GO:0005488 binding; GO:0004722 protein serine/threonine phosphatase activity; GO:0016791 phosphatase activity; GO:0043167 ion binding; GO:0016788 hydrolase activity, acting on ester bonds; GO:0043169 cation binding; GO:0046872 metal ion binding; GO:0005515 protein binding; GO:0016787 hydrolase activity; GO:0004721 phos…	K17499	PPM1G, PP2CG; protein phosphatase 1G [EC:3.1.3.16]		IPR001932;	PPM-type phosphatase domain;
O15427	Monocarboxylate transporter 4 OS=Homo sapiens OX=9606 GN=SLC16A3	1.06	Up	0.038962	SLC16A3	49.469	6.1732	7.3	3	4	3	plasma membrane	GO:0016477 cell migration; GO:0015850 organic hydroxy compound transport; GO:0034220 ion transmembrane transport; GO:0051674 localization of cell; GO:0044699 single-organism process; GO:0044237 cellular metabolic process; GO:0098656 anion transmembrane transport; GO:0071704 organic substance metabolic process; GO:0051234 establishment of localization; GO:0008152 metabolic process; GO:0006090 pyru…	GO:0043229 intracellular organelle; GO:0016020 membrane; GO:0031226 intrinsic component of plasma membrane; GO:0031090 organelle membrane; GO:0005635 nuclear envelope; GO:0071944 cell periphery; GO:0044446 intracellular organelle part; GO:0031967 organelle envelope; GO:0012505 endomembrane system; GO:0031224 intrinsic component of membrane; GO:0044424 intracellular part; GO:0005887 integral compo…	GO:0005342 organic acid transmembrane transporter activity; GO:0022804 active transmembrane transporter activity; GO:0015291 secondary active transmembrane transporter activity; GO:0003723 RNA binding; GO:0015075 ion transmembrane transporter activity; GO:0015293 symporter activity; GO:1901618 organic hydroxy compound transmembrane transporter activity; GO:0022892 substrate-specific transporter a…	K08180	SLC16A3; MFS transporter, MCP family, solute carrier family 16 (monocarboxylic acid transporters), member 3	hsa05230 Central carbon metabolism in cancer - Homo sapiens (human);	IPR020846;	Major facilitator superfamily domain;
O15460	Prolyl 4-hydroxylase subunit alpha-2 OS=Homo sapiens OX=9606 GN=P4HA2	1.123	Up	0.0053417	P4HA2	60.901	4.6288	6.4	3	3	3	extracellular	GO:0019511 peptidyl-proline hydroxylation; GO:0055114 oxidation-reduction process; GO:0044267 cellular protein metabolic process; GO:0044699 single-organism process; GO:0018208 peptidyl-proline modification; GO:0044238 primary metabolic process; GO:0044237 cellular metabolic process; GO:0071704 organic substance metabolic process; GO:0018193 peptidyl-amino acid modification; GO:0008152 metabolic …	GO:0005788 endoplasmic reticulum lumen; GO:0043229 intracellular organelle; GO:0005783 endoplasmic reticulum; GO:0005737 cytoplasm; GO:0044446 intracellular organelle part; GO:0031981 nuclear lumen; GO:0012505 endomembrane system; GO:0044424 intracellular part; GO:0005829 cytosol; GO:0005623 cell; GO:0044422 organelle part; GO:0043226 organelle; GO:0043231 intracellular membrane-bounded organelle…	GO:0019842 vitamin binding; GO:0005506 iron ion binding; GO:0031418 L-ascorbic acid binding; GO:0031543 peptidyl-proline dioxygenase activity; GO:0043167 ion binding; GO:0043177 organic acid binding; GO:0016705 oxidoreductase activity, acting on paired donors, with incorporation or reduction of molecular oxygen; GO:0005515 protein binding; GO:0016706 oxidoreductase activity, acting on paired dono…	K00472	P4HA; prolyl 4-hydroxylase [EC:1.14.11.2]	hsa00330 Arginine and proline metabolism - Homo sapiens (human); hsa01100 Metabolic pathways - Homo sapiens (human);	IPR006620; IPR013547; IPR011990; IPR005123; IPR013026;	Prolyl 4-hydroxylase, alpha subunit; Prolyl 4-hydroxylase alpha-subunit, N-terminal; Tetratricopeptide-like helical domain; Oxoglutarate/iron-dependent dioxygenase; Tetratricopeptide repeat-containing domain;
O43149	Zinc finger ZZ-type and EF-hand domain-containing protein 1 OS=Homo sapiens OX=9606 GN=ZZEF1	1.066	Up	0.0075389	ZZEF1	331.07	3.257	1.4	4	4	4	plasma membrane			GO:0046914 transition metal ion binding; GO:0005488 binding; GO:0043167 ion binding; GO:0043169 cation binding; GO:0046872 metal ion binding; GO:0005509 calcium ion binding; GO:0008270 zinc ion binding;				IPR000859; IPR004939; IPR011992; IPR002048; IPR000433; IPR008979;	CUB domain; APC10/DOC domain; EF-hand domain pair; EF-hand domain; Zinc finger, ZZ-type; Galactose-binding domain-like;
O43169	Cytochrome b5 type B OS=Homo sapiens OX=9606 GN=CYB5B	1.062	Up	0.0138828	CYB5B	16.332	27.038	29.5	4	10	4	cytoplasm	GO:0071466 cellular response to xenobiotic stimulus; GO:0051716 cellular response to stimulus; GO:0008152 metabolic process; GO:0042221 response to chemical; GO:0006805 xenobiotic metabolic process; GO:0009410 response to xenobiotic stimulus; GO:0055114 oxidation-reduction process; GO:0044710 single-organism metabolic process; GO:0044699 single-organism process; GO:0050896 response to stimulus; G…	GO:0043229 intracellular organelle; GO:0016020 membrane; GO:0019867 outer membrane; GO:0044429 mitochondrial part; GO:0098588 bounding membrane of organelle; GO:0031090 organelle membrane; GO:0005741 mitochondrial outer membrane; GO:0005737 cytoplasm; GO:0044446 intracellular organelle part; GO:0031967 organelle envelope; GO:0031224 intrinsic component of membrane; GO:0044424 intracellular part; …	GO:0097159 organic cyclic compound binding; GO:1901363 heterocyclic compound binding; GO:0020037 heme binding; GO:0005488 binding; GO:0043167 ion binding; GO:0043169 cation binding; GO:0046872 metal ion binding; GO:0005515 protein binding; GO:0046906 tetrapyrrole binding;				IPR023271; IPR001199;	Aquaporin-like; Cytochrome b5-like heme/steroid binding domain;
O43172	U4/U6 small nuclear ribonucleoprotein Prp4 OS=Homo sapiens OX=9606 GN=PRPF4	0.959	Down	0.0257	PRPF4	58.449	77.851	19.3	8	9	8	nucleus	GO:0006396 RNA processing; GO:0006725 cellular aromatic compound metabolic process; GO:1901360 organic cyclic compound metabolic process; GO:0006807 nitrogen compound metabolic process; GO:0044238 primary metabolic process; GO:0044237 cellular metabolic process; GO:0071704 organic substance metabolic process; GO:0006397 mRNA processing; GO:0016070 RNA metabolic process; GO:0000398 mRNA splicing, …	GO:0043229 intracellular organelle; GO:0044446 intracellular organelle part; GO:0046540 U4/U6 x U5 tri-snRNP complex; GO:0031981 nuclear lumen; GO:0032991 macromolecular complex; GO:0044424 intracellular part; GO:0005681 spliceosomal complex; GO:0016604 nuclear body; GO:0005623 cell; GO:0015030 Cajal body; GO:0044422 organelle part; GO:0097525 spliceosomal snRNP complex; GO:0031974 membrane-enclo…	GO:0097159 organic cyclic compound binding; GO:1901363 heterocyclic compound binding; GO:0003723 RNA binding; GO:0017070 U6 snRNA binding; GO:0005488 binding; GO:0030621 U4 snRNA binding; GO:0003676 nucleic acid binding; GO:0005515 protein binding; GO:0017069 snRNA binding;	K12662	PRPF4, PRP4; U4/U6 small nuclear ribonucleoprotein PRP4	hsa03040 Spliceosome - Homo sapiens (human);	IPR017986; IPR015943; IPR014906;	WD40-repeat-containing domain; WD40/YVTN repeat-like-containing domain; Pre-mRNA processing factor 4 (PRP4)-like;
O43237	Cytoplasmic dynein 1 light intermediate chain 2 OS=Homo sapiens OX=9606 GN=DYNC1LI2	1.025	Up	0.029342	DYNC1LI2	54.099	66.903	27.2	11	16	10	cytoplasm	GO:0051640 organelle localization; GO:0046907 intracellular transport; GO:0016043 cellular component organization; GO:0048193 Golgi vesicle transport; GO:0044699 single-organism process; GO:0051234 establishment of localization; GO:0051649 establishment of localization in cell; GO:0007010 cytoskeleton organization; GO:0002478 antigen processing and presentation of exogenous peptide antigen; GO:00…	GO:0043229 intracellular organelle; GO:0016020 membrane; GO:0099513 polymeric cytoskeletal fiber; GO:0005874 microtubule; GO:0043232 intracellular non-membrane-bounded organelle; GO:0044430 cytoskeletal part; GO:0005737 cytoplasm; GO:0044446 intracellular organelle part; GO:0032991 macromolecular complex; GO:0044424 intracellular part; GO:0099512 supramolecular fiber; GO:0005875 microtubule assoc…	GO:0005524 ATP binding; GO:0003774 motor activity; GO:1901265 nucleoside phosphate binding; GO:0001882 nucleoside binding; GO:0043167 ion binding; GO:0016817 hydrolase activity, acting on acid anhydrides; GO:0005515 protein binding; GO:0016787 hydrolase activity; GO:0000166 nucleotide binding; GO:0017111 nucleoside-triphosphatase activity; GO:0097159 organic cyclic compound binding; GO:1901363 he…	K10416	DYNC1LI, DNCLI; dynein light intermediate chain 1, cytosolic	hsa04145 Phagosome - Homo sapiens (human); hsa04962 Vasopressin-regulated water reabsorption - Homo sapiens (human); hsa05132 Salmonella infection - Homo sapiens (human);	IPR027417;	P-loop containing nucleoside triphosphate hydrolase;
O43252	Bifunctional 3'-phosphoadenosine 5'-phosphosulfate synthase 1 OS=Homo sapiens OX=9606 GN=PAPSS1	1.057	Up	0.026441	PAPSS1	70.832	41.991	12	6	8	5	nucleus	GO:0000103 sulfate assimilation; GO:0009116 nucleoside metabolic process; GO:0042278 purine nucleoside metabolic process; GO:0009117 nucleotide metabolic process; GO:0044699 single-organism process; GO:0009058 biosynthetic process; GO:0009163 nucleoside biosynthetic process; GO:0046129 purine ribonucleoside biosynthetic process; GO:0044237 cellular metabolic process; GO:0044272 sulfur compound bi…	GO:0044464 cell part; GO:0005622 intracellular; GO:0005737 cytoplasm; GO:0044424 intracellular part; GO:0005829 cytosol; GO:0005623 cell; GO:0044444 cytoplasmic part;	GO:1901265 nucleoside phosphate binding; GO:0016773 phosphotransferase activity, alcohol group as acceptor; GO:0046983 protein dimerization activity; GO:0005515 protein binding; GO:0097159 organic cyclic compound binding; GO:1901363 heterocyclic compound binding; GO:0042802 identical protein binding; GO:0016301 kinase activity; GO:0003824 catalytic activity; GO:0032553 ribonucleotide binding; GO:…	K13811	PAPSS; 3'-phosphoadenosine 5'-phosphosulfate synthase [EC:2.7.7.4 2.7.1.25]	hsa00230 Purine metabolism - Homo sapiens (human); hsa00450 Selenocompound metabolism - Homo sapiens (human); hsa00920 Sulfur metabolism - Homo sapiens (human); hsa01100 Metabolic pathways - Homo sapiens (human);	IPR014729; IPR015947; IPR025980; IPR027417; IPR024951; IPR002650;	Rossmann-like alpha/beta/alpha sandwich fold; PUA-like domain; ATP-sulfurylase PUA-like domain; P-loop containing nucleoside triphosphate hydrolase; Sulphate adenylyltransferase catalytic domain; Sulphate adenylyltransferase;
O43264	Centromere/kinetochore protein zw10 homolog OS=Homo sapiens OX=9606 GN=ZW10	0.967	Down	0.043239	ZW10	88.828	35.75	16.3	11	14	11	cytoplasm	GO:0044085 cellular component biogenesis; GO:0000132 establishment of mitotic spindle orientation; GO:0010256 endomembrane system organization; GO:0022414 reproductive process; GO:0051129 negative regulation of cellular component organization; GO:0007067 mitotic nuclear division; GO:0044699 single-organism process; GO:0030071 regulation of mitotic metaphase/anaphase transition; GO:0010564 regulat…	GO:0016020 membrane; GO:0042175 nuclear outer membrane-endoplasmic reticulum membrane network; GO:0005783 endoplasmic reticulum; GO:0005874 microtubule; GO:0005737 cytoplasm; GO:0032991 macromolecular complex; GO:0099512 supramolecular fiber; GO:0044424 intracellular part; GO:0099080 supramolecular complex; GO:0005623 cell; GO:0000777 condensed chromosome kinetochore; GO:0044422 organelle part; G…	GO:0097159 organic cyclic compound binding; GO:1901363 heterocyclic compound binding; GO:0003677 DNA binding; GO:0019237 centromeric DNA binding; GO:0003690 double-stranded DNA binding; GO:0005488 binding; GO:0003676 nucleic acid binding; GO:1990837 sequence-specific double-stranded DNA binding; GO:0005515 protein binding; GO:0043565 sequence-specific DNA binding;	K11578	ZW10, DSL1; protein transport protein DSL1/ZW10
O43396	Thioredoxin-like protein 1 OS=Homo sapiens OX=9606 GN=TXNL1	0.949	Down	0.0106598	TXNL1	32.251	69.319	23.2	5	9	5	cytoplasm	GO:0050794 regulation of cellular process; GO:0033554 cellular response to stress; GO:0051716 cellular response to stimulus; GO:0065008 regulation of biological quality; GO:0006950 response to stress; GO:0055114 oxidation-reduction process; GO:0009636 response to toxic substance; GO:0045454 cell redox homeostasis; GO:0044763 single-organism cellular process; GO:0019725 cellular homeostasis; GO:00…	GO:0043229 intracellular organelle; GO:0044421 extracellular region part; GO:0000502 proteasome complex; GO:0005737 cytoplasm; GO:0031982 vesicle; GO:0032991 macromolecular complex; GO:0044424 intracellular part; GO:0005829 cytosol; GO:0005623 cell; GO:0005576 extracellular region; GO:1905369 endopeptidase complex; GO:0043226 organelle; GO:0070062 extracellular exosome; GO:0043231 intracellular m…	GO:0015035 protein disulfide oxidoreductase activity; GO:0015036 disulfide oxidoreductase activity; GO:0016651 oxidoreductase activity, acting on NAD(P)H; GO:0003824 catalytic activity; GO:0004791 thioredoxin-disulfide reductase activity; GO:0047134 protein-disulfide reductase activity; GO:0016209 antioxidant activity; GO:0016667 oxidoreductase activity, acting on a sulfur group of donors; GO:001…				IPR012336; IPR013766; IPR008979; IPR010400;	Thioredoxin-like fold; Thioredoxin domain; Galactose-binding domain-like; PITH domain;
O43657	Tetraspanin-6 OS=Homo sapiens OX=9606 GN=TSPAN6	1.124	Up	0.00056264	TSPAN6	27.563	11.191	15.5	3	4	3	plasma membrane	GO:0050794 regulation of cellular process; GO:0044700 single organism signaling; GO:0002831 regulation of response to biotic stimulus; GO:0043903 regulation of symbiosis, encompassing mutualism through parasitism; GO:0009968 negative regulation of signal transduction; GO:0039531 regulation of viral-induced cytoplasmic pattern recognition receptor signaling pathway; GO:0007166 cell surface recepto…	GO:0016020 membrane; GO:0031226 intrinsic component of plasma membrane; GO:0044421 extracellular region part; GO:0071944 cell periphery; GO:0031982 vesicle; GO:0031224 intrinsic component of membrane; GO:0005887 integral component of plasma membrane; GO:0005623 cell; GO:0016021 integral component of membrane; GO:0005576 extracellular region; GO:0005886 plasma membrane; GO:0043226 organelle; GO:00…	GO:0005515 protein binding; GO:0004871 signal transducer activity; GO:0005488 binding;	K17295	TSPAN6; tetraspanin-6		IPR028977; IPR008952;	CD81 antigen, large extracellular loop domain; Tetraspanin, EC2 domain;
O43663	Protein regulator of cytokinesis 1 OS=Homo sapiens OX=9606 GN=PRC1	0.916	Down	0.044818	PRC1	71.606	4.9487	6.3	4	5	4	nucleus	GO:0050794 regulation of cellular process; GO:0016043 cellular component organization; GO:0042127 regulation of cell proliferation; GO:0048285 organelle fission; GO:0007067 mitotic nuclear division; GO:0051231 spindle elongation; GO:0007051 spindle organization; GO:0044699 single-organism process; GO:1903047 mitotic cell cycle process; GO:0000819 sister chromatid segregation; GO:0000910 cytokines…	GO:0016020 membrane; GO:0005874 microtubule; GO:0071944 cell periphery; GO:0005737 cytoplasm; GO:0099512 supramolecular fiber; GO:0044424 intracellular part; GO:0099080 supramolecular complex; GO:0005623 cell; GO:0044422 organelle part; GO:0043228 non-membrane-bounded organelle; GO:0031974 membrane-enclosed lumen; GO:0005856 cytoskeleton; GO:0005654 nucleoplasm; GO:0070013 intracellular organelle…	GO:0008092 cytoskeletal protein binding; GO:0042802 identical protein binding; GO:0019894 kinesin binding; GO:0008017 microtubule binding; GO:0005488 binding; GO:0019901 protein kinase binding; GO:0015631 tubulin binding; GO:0005515 protein binding; GO:0019900 kinase binding; GO:0019899 enzyme binding;	K16732	PRC1; protein regulator of cytokinesis 1
O43665	Regulator of G-protein signaling 10 OS=Homo sapiens OX=9606 GN=RGS10	0.921	Down	0.031501	RGS10	20.236	3.5919	6.9	1	1	1	nucleus	GO:0050794 regulation of cellular process; GO:0044700 single organism signaling; GO:0009968 negative regulation of signal transduction; GO:0023051 regulation of signaling; GO:1901700 response to oxygen-containing compound; GO:0044699 single-organism process; GO:0048519 negative regulation of biological process; GO:0048523 negative regulation of cellular process; GO:0050896 response to stimulus; G…	GO:0016020 membrane; GO:0030425 dendrite; GO:0071944 cell periphery; GO:0005737 cytoplasm; GO:0043025 neuronal cell body; GO:0044424 intracellular part; GO:0005623 cell; GO:0043197 dendritic spine; GO:0043679 axon terminus; GO:0044309 neuron spine; GO:0098793 presynapse; GO:0005622 intracellular; GO:0044464 cell part; GO:0043005 neuron projection; GO:0044306 neuron projection terminus; GO:0043227…	GO:0030234 enzyme regulator activity; GO:0060589 nucleoside-triphosphatase regulator activity; GO:0005488 binding; GO:0030695 GTPase regulator activity; GO:0005515 protein binding; GO:0001965 G-protein alpha-subunit binding; GO:0098772 molecular function regulator; GO:0008047 enzyme activator activity; GO:0005096 GTPase activator activity;	K16449	RGS; regulator of G-protein signaling		IPR016137; IPR024066;	RGS domain; RGS, subdomain 1;
O43676	NADH dehydrogenase [ubiquinone] 1 beta subcomplex subunit 3 OS=Homo sapiens OX=9606 GN=NDUFB3	0.918	Down	0.0133767	NDUFB3	11.402	3.5107	21.4	2	3	2	cytoplasm	GO:0044085 cellular component biogenesis; GO:0009116 nucleoside metabolic process; GO:0042278 purine nucleoside metabolic process; GO:0009167 purine ribonucleoside monophosphate metabolic process; GO:0009117 nucleotide metabolic process; GO:0044699 single-organism process; GO:0044237 cellular metabolic process; GO:0006796 phosphate-containing compound metabolic process; GO:0008152 metabolic proce…	GO:0016020 membrane; GO:0044421 extracellular region part; GO:0098800 inner mitochondrial membrane protein complex; GO:0031090 organelle membrane; GO:0098796 membrane protein complex; GO:0005737 cytoplasm; GO:0031982 vesicle; GO:0031224 intrinsic component of membrane; GO:0045271 respiratory chain complex I; GO:0032991 macromolecular complex; GO:0044424 intracellular part; GO:0098798 mitochondria…	GO:0050136 NADH dehydrogenase (quinone) activity; GO:0016651 oxidoreductase activity, acting on NAD(P)H; GO:0003954 NADH dehydrogenase activity; GO:0003824 catalytic activity; GO:0016655 oxidoreductase activity, acting on NAD(P)H, quinone or similar compound as acceptor; GO:0008137 NADH dehydrogenase (ubiquinone) activity; GO:0016491 oxidoreductase activity;	K03959	NDUFB3; NADH dehydrogenase (ubiquinone) 1 beta subcomplex subunit 3	hsa00190 Oxidative phosphorylation - Homo sapiens (human); hsa01100 Metabolic pathways - Homo sapiens (human); hsa04714 Thermogenesis - Homo sapiens (human); hsa04723 Retrograde endocannabinoid signaling - Homo sapiens (human); hsa04932 Non-alcoholic fatty liver disease (NAFLD) - Homo sapiens (human); hsa05010 Alzheimer disease - Homo sapiens (human); hsa05012 Parkinson disease - Homo sapiens (hu…
O43760	Synaptogyrin-2 OS=Homo sapiens OX=9606 GN=SYNGR2	1.062	Up	0.040004	SYNGR2	24.81	3.7771	8.9	2	2	2	plasma membrane		GO:0030658 transport vesicle membrane; GO:0016020 membrane; GO:0044421 extracellular region part; GO:0031090 organelle membrane; GO:0031410 cytoplasmic vesicle; GO:0005737 cytoplasm; GO:0031982 vesicle; GO:0044433 cytoplasmic vesicle part; GO:0031224 intrinsic component of membrane; GO:0044424 intracellular part; GO:0099501 exocytic vesicle membrane; GO:0005623 cell; GO:0044422 organelle part; GO…	GO:0005515 protein binding; GO:0005488 binding;				IPR008253;	Marvel domain;
O43772	Mitochondrial carnitine/acylcarnitine carrier protein OS=Homo sapiens OX=9606 GN=SLC25A20	1.086	Up	0.031023	SLC25A20	32.943	15.777	18.9	4	6	4	plasma membrane	GO:0046907 intracellular transport; GO:0034220 ion transmembrane transport; GO:0006839 mitochondrial transport; GO:0044699 single-organism process; GO:0072488 ammonium transmembrane transport; GO:0015838 amino-acid betaine transport; GO:0098656 anion transmembrane transport; GO:0051234 establishment of localization; GO:1902603 carnitine transmembrane transport; GO:0015908 fatty acid transport; GO…	GO:0043229 intracellular organelle; GO:0016020 membrane; GO:0044429 mitochondrial part; GO:0031090 organelle membrane; GO:0031967 organelle envelope; GO:0044446 intracellular organelle part; GO:0005737 cytoplasm; GO:0031224 intrinsic component of membrane; GO:0044424 intracellular part; GO:0005829 cytosol; GO:0005623 cell; GO:0016021 integral component of membrane; GO:0044422 organelle part; GO:0…	GO:0022804 active transmembrane transporter activity; GO:0015291 secondary active transmembrane transporter activity; GO:0008519 ammonium transmembrane transporter activity; GO:0015226 carnitine transmembrane transporter activity; GO:0015075 ion transmembrane transporter activity; GO:0015199 amino-acid betaine transmembrane transporter activity; GO:0005476 carnitine:acyl carnitine antiporter acti…	K15109	SLC25A20_29, CACT, CACL, CRC1; solute carrier family 25 (mitochondrial carnitine/acylcarnitine transporter), member 20/29	hsa04714 Thermogenesis - Homo sapiens (human);	IPR023395;	Mitochondrial carrier domain;
O43808	Peroxisomal membrane protein PMP34 OS=Homo sapiens OX=9606 GN=SLC25A17	1.114	Up	0.0080828	SLC25A17	34.566	1.8191	3.3	1	1	1	plasma membrane	GO:0051182 coenzyme transport; GO:0006839 mitochondrial transport; GO:0044699 single-organism process; GO:0015883 FAD transport; GO:0044255 cellular lipid metabolic process; GO:0015868 purine ribonucleotide transport; GO:0044237 cellular metabolic process; GO:0051503 adenine nucleotide transport; GO:0051234 establishment of localization; GO:0015695 organic cation transport; GO:0008152 metabolic p…	GO:0016020 membrane; GO:0031090 organelle membrane; GO:0005737 cytoplasm; GO:0044438 microbody part; GO:0031224 intrinsic component of membrane; GO:0044424 intracellular part; GO:0005623 cell; GO:0044422 organelle part; GO:0005778 peroxisomal membrane; GO:0005740 mitochondrial envelope; GO:0031301 integral component of organelle membrane; GO:0005622 intracellular; GO:0044464 cell part; GO:0044425…	GO:0071077 adenosine 3',5'-bisphosphate transmembrane transporter activity; GO:0015216 purine nucleotide transmembrane transporter activity; GO:0022892 substrate-specific transporter activity; GO:0000295 adenine nucleotide transmembrane transporter activity; GO:0005515 protein binding; GO:0080122 AMP transmembrane transporter activity; GO:0051184 cofactor transporter activity; GO:0022891 substrat…	K13354	SLC25A17, PMP34; solute carrier family 25 (peroxisomal adenine nucleotide transporter), member 17	hsa04146 Peroxisome - Homo sapiens (human);	IPR023395;	Mitochondrial carrier domain;
O43809	Cleavage and polyadenylation specificity factor subunit 5 OS=Homo sapiens OX=9606 GN=NUDT21	0.956	Down	0.047504	NUDT21	26.227	3.6837	11	2	3	2	mitochondria	GO:0044085 cellular component biogenesis; GO:0031123 RNA 3'-end processing; GO:0016043 cellular component organization; GO:0006725 cellular aromatic compound metabolic process; GO:0031124 mRNA 3'-end processing; GO:0006378 mRNA polyadenylation; GO:0097659 nucleic acid-templated transcription; GO:0009058 biosynthetic process; GO:0044237 cellular metabolic process; GO:0051259 protein oligomerizatio…	GO:0043229 intracellular organelle; GO:0043232 intracellular non-membrane-bounded organelle; GO:0044430 cytoskeletal part; GO:0044446 intracellular organelle part; GO:0042382 paraspeckles; GO:0032991 macromolecular complex; GO:0031981 nuclear lumen; GO:0044424 intracellular part; GO:0005623 cell; GO:0016604 nuclear body; GO:0044422 organelle part; GO:0005849 mRNA cleavage factor complex; GO:00432…	GO:0003723 RNA binding; GO:0017091 AU-rich element binding; GO:0046983 protein dimerization activity; GO:0005515 protein binding; GO:0016787 hydrolase activity; GO:1901363 heterocyclic compound binding; GO:0097159 organic cyclic compound binding; GO:0003729 mRNA binding; GO:0042826 histone deacetylase binding; GO:0042802 identical protein binding; GO:0003824 catalytic activity; GO:0005488 binding…	K14397	NUDT21, CPSF5, CFIM25; cleavage and polyadenylation specificity factor subunit 5	hsa03015 mRNA surveillance pathway - Homo sapiens (human);	IPR015797; IPR000086;	NUDIX hydrolase domain-like; NUDIX hydrolase domain;
O60218	Aldo-keto reductase family 1 member B10 OS=Homo sapiens OX=9606 GN=AKR1B10	1.133	Up	0.00141532	AKR1B10	36.019	5.9452	8.2	2	2	2	cytoplasm	GO:0044707 single-multicellular organism process; GO:0007586 digestion; GO:1901615 organic hydroxy compound metabolic process; GO:0006725 cellular aromatic compound metabolic process; GO:0006066 alcohol metabolic process; GO:0016095 polyprenol catabolic process; GO:0097164 ammonium ion metabolic process; GO:0044699 single-organism process; GO:0044255 cellular lipid metabolic process; GO:0016107 s…	GO:0043229 intracellular organelle; GO:0044421 extracellular region part; GO:0031982 vesicle; GO:0005737 cytoplasm; GO:0044424 intracellular part; GO:0005829 cytosol; GO:0005623 cell; GO:0005576 extracellular region; GO:0043231 intracellular membrane-bounded organelle; GO:0043226 organelle; GO:0070062 extracellular exosome; GO:0005622 intracellular; GO:0044464 cell part; GO:0005764 lysosome; GO:1…	GO:0016614 oxidoreductase activity, acting on CH-OH group of donors; GO:0016620 oxidoreductase activity, acting on the aldehyde or oxo group of donors, NAD or NADP as acceptor; GO:0016616 oxidoreductase activity, acting on the CH-OH group of donors, NAD or NADP as acceptor; GO:0003824 catalytic activity; GO:0005488 binding; GO:0016903 oxidoreductase activity, acting on the aldehyde or oxo group o…	K00011	AKR1B; aldehyde reductase [EC:1.1.1.21]	hsa00040 Pentose and glucuronate interconversions - Homo sapiens (human); hsa00051 Fructose and mannose metabolism - Homo sapiens (human); hsa00052 Galactose metabolism - Homo sapiens (human); hsa00561 Glycerolipid metabolism - Homo sapiens (human); hsa00790 Folate biosynthesis - Homo sapiens (human); hsa01100 Metabolic pathways - Homo sapiens (human);	IPR023210;	NADP-dependent oxidoreductase domain;
O60231	Pre-mRNA-splicing factor ATP-dependent RNA helicase DHX16 OS=Homo sapiens OX=9606 GN=DHX16	1.023	Up	0.021596	DHX16	119.26	22.391	5.5	5	5	5	nucleus	GO:0006396 RNA processing; GO:0006725 cellular aromatic compound metabolic process; GO:1901360 organic cyclic compound metabolic process; GO:0006807 nitrogen compound metabolic process; GO:0044238 primary metabolic process; GO:0044237 cellular metabolic process; GO:0071704 organic substance metabolic process; GO:0006397 mRNA processing; GO:0016070 RNA metabolic process; GO:0000398 mRNA splicing, …	GO:0043229 intracellular organelle; GO:0044446 intracellular organelle part; GO:0005737 cytoplasm; GO:0031981 nuclear lumen; GO:0032991 macromolecular complex; GO:0044424 intracellular part; GO:0005681 spliceosomal complex; GO:0005623 cell; GO:0044422 organelle part; GO:0031974 membrane-enclosed lumen; GO:0043226 organelle; GO:0043231 intracellular membrane-bounded organelle; GO:0005654 nucleopla…	GO:1901265 nucleoside phosphate binding; GO:0008026 ATP-dependent helicase activity; GO:0016817 hydrolase activity, acting on acid anhydrides; GO:0005515 protein binding; GO:0016787 hydrolase activity; GO:0016887 ATPase activity; GO:1901363 heterocyclic compound binding; GO:0097159 organic cyclic compound binding; GO:0016462 pyrophosphatase activity; GO:0003824 catalytic activity; GO:0032553 ribo…	K12813	DHX16; pre-mRNA-splicing factor ATP-dependent RNA helicase DHX16 [EC:3.6.4.13]	hsa03040 Spliceosome - Homo sapiens (human);	IPR007502; IPR011545; IPR011709; IPR027417; IPR014001; IPR001650;	Helicase-associated domain; DEAD/DEAH box helicase domain; Domain of unknown function DUF1605; P-loop containing nucleoside triphosphate hydrolase; Helicase superfamily 1/2, ATP-binding domain; Helicase, C-terminal;
O60393	Homeobox protein NOBOX OS=Homo sapiens OX=9606 GN=NOBOX	1.071	Up	0.020661	NOBOX	73.905	1.2159	1.7	1	1	1	cytoplasm,nucleus	GO:0022414 reproductive process; GO:0097659 nucleic acid-templated transcription; GO:0048869 cellular developmental process; GO:0009891 positive regulation of biosynthetic process; GO:0044699 single-organism process; GO:0009058 biosynthetic process; GO:0046660 female sex differentiation; GO:0044237 cellular metabolic process; GO:2001141 regulation of RNA biosynthetic process; GO:0008152 metabolic…	GO:0043226 organelle; GO:0043231 intracellular membrane-bounded organelle; GO:0043229 intracellular organelle; GO:0005634 nucleus; GO:0044464 cell part; GO:0005622 intracellular; GO:0005737 cytoplasm; GO:0044424 intracellular part; GO:0043227 membrane-bounded organelle; GO:0005623 cell;	GO:0000981 RNA polymerase II transcription factor activity, sequence-specific DNA binding; GO:0001228 transcriptional activator activity, RNA polymerase II transcription regulatory region sequence-specific binding; GO:0003677 DNA binding; GO:0001077 transcriptional activator activity, RNA polymerase II core promoter proximal region sequence-specific binding; GO:0000976 transcription regulatory re…				IPR001356; IPR009057;	Homeobox domain; Homeobox domain-like;
O60493	Sorting nexin-3 OS=Homo sapiens OX=9606 GN=SNX3	0.949	Down	0.027955	SNX3	18.762	7.0228	20.4	5	8	5	cytoplasm	GO:0044700 single organism signaling; GO:0060627 regulation of vesicle-mediated transport; GO:0007166 cell surface receptor signaling pathway; GO:0044237 cellular metabolic process; GO:0015031 protein transport; GO:0009607 response to biotic stimulus; GO:0009605 response to external stimulus; GO:0008152 metabolic process; GO:0051240 positive regulation of multicellular organismal process; GO:0032…	GO:0016020 membrane; GO:0044421 extracellular region part; GO:0031090 organelle membrane; GO:0019898 extrinsic component of membrane; GO:0031410 cytoplasmic vesicle; GO:0005737 cytoplasm; GO:0031982 vesicle; GO:0044433 cytoplasmic vesicle part; GO:0044424 intracellular part; GO:0005623 cell; GO:0044422 organelle part; GO:0005769 early endosome; GO:0070062 extracellular exosome; GO:0030136 clathri…	GO:1901981 phosphatidylinositol phosphate binding; GO:0019903 protein phosphatase binding; GO:0043167 ion binding; GO:0080025 phosphatidylinositol-3,5-bisphosphate binding; GO:0005515 protein binding; GO:1902936 phosphatidylinositol bisphosphate binding; GO:0032266 phosphatidylinositol-3-phosphate binding; GO:0005488 binding; GO:0010314 phosphatidylinositol-5-phosphate binding; GO:0035091 phospha…	K17918	SNX3_12; sorting nexin-3/12	hsa04144 Endocytosis - Homo sapiens (human);	IPR001683;	Phox homologous domain;
O60568	"Procollagen-lysine,2-oxoglutarate 5-dioxygenase 3 OS=Homo sapiens OX=9606 GN=PLOD3"	1.054	Up	0.042543	PLOD3	84.784	60.771	13	7	15	7	extracellular	GO:0044085 cellular component biogenesis; GO:0065008 regulation of biological quality; GO:0030199 collagen fibril organization; GO:0043009 chordate embryonic development; GO:0030323 respiratory tube development; GO:0048869 cellular developmental process; GO:0032989 cellular component morphogenesis; GO:0044699 single-organism process; GO:0045446 endothelial cell differentiation; GO:0097746 regulat…	GO:0043229 intracellular organelle; GO:0016020 membrane; GO:0044421 extracellular region part; GO:0042175 nuclear outer membrane-endoplasmic reticulum membrane network; GO:0005783 endoplasmic reticulum; GO:0030867 rough endoplasmic reticulum membrane; GO:0098588 bounding membrane of organelle; GO:0031090 organelle membrane; GO:0005791 rough endoplasmic reticulum; GO:0031982 vesicle; GO:0044446 in…	GO:0019842 vitamin binding; GO:0005506 iron ion binding; GO:0016758 transferase activity, transferring hexosyl groups; GO:0070815 peptidyl-lysine 5-dioxygenase activity; GO:0008378 galactosyltransferase activity; GO:0031418 L-ascorbic acid binding; GO:0043167 ion binding; GO:0043177 organic acid binding; GO:0046527 glucosyltransferase activity; GO:0008194 UDP-glycosyltransferase activity; GO:0016…	K13646	PLOD3; lysyl hydroxylase/galactosyltransferase/glucosyltransferase [EC:1.14.11.4 2.4.1.50 2.4.1.66]	hsa00310 Lysine degradation - Homo sapiens (human); hsa00514 Other types of O-glycan biosynthesis - Homo sapiens (human);	IPR006620; IPR005123; IPR029044;	Prolyl 4-hydroxylase, alpha subunit; Oxoglutarate/iron-dependent dioxygenase; Nucleotide-diphospho-sugar transferases;
O60701	UDP-glucose 6-dehydrogenase OS=Homo sapiens OX=9606 GN=UGDH	0.967	Down	0.04654	UGDH	55.023	69.599	27.1	11	21	11	cytoplasm	GO:0009226 nucleotide-sugar biosynthetic process; GO:0044707 single-multicellular organism process; GO:0016053 organic acid biosynthetic process; GO:0046398 UDP-glucuronate metabolic process; GO:0006725 cellular aromatic compound metabolic process; GO:0006024 glycosaminoglycan biosynthetic process; GO:0044699 single-organism process; GO:0009058 biosynthetic process; GO:1901566 organonitrogen comp…	GO:0043229 intracellular organelle; GO:0044421 extracellular region part; GO:0005737 cytoplasm; GO:0044446 intracellular organelle part; GO:0031982 vesicle; GO:0031981 nuclear lumen; GO:0044424 intracellular part; GO:0005829 cytosol; GO:0005623 cell; GO:0005576 extracellular region; GO:0044422 organelle part; GO:0031974 membrane-enclosed lumen; GO:0043226 organelle; GO:0070062 extracellular exoso…	GO:1901265 nucleoside phosphate binding; GO:0000166 nucleotide binding; GO:0048037 cofactor binding; GO:0016491 oxidoreductase activity; GO:0009055 electron carrier activity; GO:0016614 oxidoreductase activity, acting on CH-OH group of donors; GO:1901363 heterocyclic compound binding; GO:0097159 organic cyclic compound binding; GO:0016616 oxidoreductase activity, acting on the CH-OH group of dono…	K00012	UGDH, ugd; UDPglucose 6-dehydrogenase [EC:1.1.1.22]	hsa00040 Pentose and glucuronate interconversions - Homo sapiens (human); hsa00053 Ascorbate and aldarate metabolism - Homo sapiens (human); hsa00520 Amino sugar and nucleotide sugar metabolism - Homo sapiens (human); hsa01100 Metabolic pathways - Homo sapiens (human);	IPR001732; IPR008927; IPR016040; IPR014027; IPR014026;	UDP-glucose/GDP-mannose dehydrogenase, N-terminal; 6-phosphogluconate dehydrogenase C-terminal domain-like; NAD(P)-binding domain; UDP-glucose/GDP-mannose dehydrogenase, C-terminal; UDP-glucose/GDP-mannose dehydrogenase, dimerisation;
O60716	Catenin delta-1 OS=Homo sapiens OX=9606 GN=CTNND1	0.909	Down	0.0059829	CTNND1	108.17	116.68	25.8	18	22	18	nucleus	GO:0044700 single organism signaling; GO:0044409 entry into host; GO:0009968 negative regulation of signal transduction; GO:0007166 cell surface receptor signaling pathway; GO:0097659 nucleic acid-templated transcription; GO:0007420 brain development; GO:0023051 regulation of signaling; GO:0045216 cell-cell junction organization; GO:0090090 negative regulation of canonical Wnt signaling pathway; …	GO:0030425 dendrite; GO:0016020 membrane; GO:0044421 extracellular region part; GO:0071944 cell periphery; GO:0030054 cell junction; GO:0031982 vesicle; GO:0005737 cytoplasm; GO:0030426 growth cone; GO:0044424 intracellular part; GO:0005913 cell-cell adherens junction; GO:0005911 cell-cell junction; GO:0005623 cell; GO:0043197 dendritic spine; GO:0070062 extracellular exosome; GO:0044309 neuron s…	GO:0050839 cell adhesion molecule binding; GO:0005102 receptor binding; GO:0005488 binding; GO:0045296 cadherin binding; GO:0019901 protein kinase binding; GO:0005515 protein binding; GO:0019900 kinase binding; GO:0019899 enzyme binding;	K05690	CTNND1; catenin (cadherin-associated protein), delta 1	hsa04015 Rap1 signaling pathway - Homo sapiens (human); hsa04520 Adherens junction - Homo sapiens (human); hsa04670 Leukocyte transendothelial migration - Homo sapiens (human);	IPR011989; IPR016024;	Armadillo-like helical; Armadillo-type fold;
O60762	Dolichol-phosphate mannosyltransferase subunit 1 OS=Homo sapiens OX=9606 GN=DPM1	1.029	Up	0.021936	DPM1	29.634	8.7142	15.8	4	5	4	nucleus	GO:0043413 macromolecule glycosylation; GO:0046486 glycerolipid metabolic process; GO:0006066 alcohol metabolic process; GO:0006643 membrane lipid metabolic process; GO:0008654 phospholipid biosynthetic process; GO:0044699 single-organism process; GO:0009058 biosynthetic process; GO:0044255 cellular lipid metabolic process; GO:0018196 peptidyl-asparagine modification; GO:0044237 cellular metaboli…	GO:0031501 mannosyltransferase complex; GO:0043229 intracellular organelle; GO:0016020 membrane; GO:0042175 nuclear outer membrane-endoplasmic reticulum membrane network; GO:0005783 endoplasmic reticulum; GO:0044446 intracellular organelle part; GO:0005737 cytoplasm; GO:0032991 macromolecular complex; GO:0012505 endomembrane system; GO:0044424 intracellular part; GO:1990234 transferase complex; G…	GO:0004582 dolichyl-phosphate beta-D-mannosyltransferase activity; GO:0016758 transferase activity, transferring hexosyl groups; GO:0000030 mannosyltransferase activity; GO:0003824 catalytic activity; GO:0005488 binding; GO:0004169 dolichyl-phosphate-mannose-protein mannosyltransferase activity; GO:0016757 transferase activity, transferring glycosyl groups; GO:0005515 protein binding; GO:0016740 …	K00721	DPM1; dolichol-phosphate mannosyltransferase [EC:2.4.1.83]	hsa00510 N-Glycan biosynthesis - Homo sapiens (human); hsa01100 Metabolic pathways - Homo sapiens (human);	IPR029044; IPR001173;	Nucleotide-diphospho-sugar transferases; Glycosyltransferase 2-like;
O60870	DNA/RNA-binding protein KIN17 OS=Homo sapiens OX=9606 GN=KIN	1.062	Up	0.00121791	KIN	45.373	17.023	9.4	3	4	3	nucleus	GO:0033554 cellular response to stress; GO:0006260 DNA replication; GO:0006725 cellular aromatic compound metabolic process; GO:0006259 DNA metabolic process; GO:0044267 cellular protein metabolic process; GO:0009058 biosynthetic process; GO:0044764 multi-organism cellular process; GO:0050896 response to stimulus; GO:0044237 cellular metabolic process; GO:0032259 methylation; GO:0071704 organic s…	GO:0043229 intracellular organelle; GO:0005737 cytoplasm; GO:0044446 intracellular organelle part; GO:0031981 nuclear lumen; GO:0044424 intracellular part; GO:0005623 cell; GO:0044422 organelle part; GO:0043226 organelle; GO:0043231 intracellular membrane-bounded organelle; GO:0031974 membrane-enclosed lumen; GO:0005654 nucleoplasm; GO:0005634 nucleus; GO:0070013 intracellular organelle lumen; GO…	GO:0097159 organic cyclic compound binding; GO:1901363 heterocyclic compound binding; GO:0003677 DNA binding; GO:0003723 RNA binding; GO:0003690 double-stranded DNA binding; GO:0005488 binding; GO:0043167 ion binding; GO:0003676 nucleic acid binding; GO:0046872 metal ion binding; GO:0043169 cation binding;	K13102	KIN; DNA/RNA-binding protein KIN17		IPR019447;	DNA/RNA-binding protein Kin17, conserved domain;
O60885	Bromodomain-containing protein 4 OS=Homo sapiens OX=9606 GN=BRD4	1.074	Up	0.02168	BRD4	152.22	14.308	4	6	8	4	nucleus	GO:0097659 nucleic acid-templated transcription; GO:0009891 positive regulation of biosynthetic process; GO:0031347 regulation of defense response; GO:0010564 regulation of cell cycle process; GO:0044237 cellular metabolic process; GO:0008152 metabolic process; GO:0043122 regulation of I-kappaB kinase/NF-kappaB signaling; GO:1901990 regulation of mitotic cell cycle phase transition; GO:0032784 re…	GO:0043229 intracellular organelle; GO:0043232 intracellular non-membrane-bounded organelle; GO:0044446 intracellular organelle part; GO:0005737 cytoplasm; GO:0031981 nuclear lumen; GO:0044424 intracellular part; GO:0005829 cytosol; GO:0005623 cell; GO:0044422 organelle part; GO:0043228 non-membrane-bounded organelle; GO:0000793 condensed chromosome; GO:0043231 intracellular membrane-bounded orga…	GO:0042393 histone binding; GO:0043175 RNA polymerase core enzyme binding; GO:0002039 p53 binding; GO:0001099 basal RNA polymerase II transcription machinery binding; GO:0001098 basal transcription machinery binding; GO:0070577 lysine-acetylated histone binding; GO:0005488 binding; GO:0000993 RNA polymerase II core binding; GO:0044877 macromolecular complex binding; GO:0005515 protein binding; GO…	K11722	BRD4; bromodomain-containing protein 4		IPR027353; IPR001487; IPR031354;	NET domain; Bromodomain; Bromodomain protein 4, C-terminal;
O75116	Rho-associated protein kinase 2 OS=Homo sapiens OX=9606 GN=ROCK2	1.034	Up	0.026882	ROCK2	160.9	154.26	19.1	26	34	23	nucleus	GO:0044700 single organism signaling; GO:0019079 viral genome replication; GO:0030335 positive regulation of cell migration; GO:0032270 positive regulation of cellular protein metabolic process; GO:0007166 cell surface receptor signaling pathway; GO:0090002 establishment of protein localization to plasma membrane; GO:0010564 regulation of cell cycle process; GO:0044237 cellular metabolic process;…	GO:0043229 intracellular organelle; GO:0016020 membrane; GO:0043232 intracellular non-membrane-bounded organelle; GO:0071944 cell periphery; GO:0044430 cytoskeletal part; GO:0044446 intracellular organelle part; GO:0005737 cytoplasm; GO:0032991 macromolecular complex; GO:0044424 intracellular part; GO:0005829 cytosol; GO:0005623 cell; GO:0044422 organelle part; GO:0036464 cytoplasmic ribonucleopr…	GO:1901265 nucleoside phosphate binding; GO:0016773 phosphotransferase activity, alcohol group as acceptor; GO:0005515 protein binding; GO:0004672 protein kinase activity; GO:1901363 heterocyclic compound binding; GO:0097159 organic cyclic compound binding; GO:0016301 kinase activity; GO:0032553 ribonucleotide binding; GO:0003824 catalytic activity; GO:0017016 Ras GTPase binding; GO:0005488 bindi…	K17388	ROCK2; Rho-associated protein kinase 2 [EC:2.7.11.1]	hsa04022 cGMP-PKG signaling pathway - Homo sapiens (human); hsa04024 cAMP signaling pathway - Homo sapiens (human); hsa04062 Chemokine signaling pathway - Homo sapiens (human); hsa04071 Sphingolipid signaling pathway - Homo sapiens (human); hsa04270 Vascular smooth muscle contraction - Homo sapiens (human); hsa04310 Wnt signaling pathway - Homo sapiens (human); hsa04360 Axon guidance - Homo sapie…	IPR002219; IPR015008; IPR000719; IPR011993; IPR000961; IPR011009; IPR001849;	Protein kinase C-like, phorbol ester/diacylglycerol-binding domain; Rho binding domain; Protein kinase domain; PH domain-like; AGC-kinase, C-terminal; Protein kinase-like domain; Pleckstrin homology domain;
O75131	Copine-3 OS=Homo sapiens OX=9606 GN=CPNE3	0.931	Down	0.0053211	CPNE3	60.13	8.3085	8.6	5	9	4	extracellular	GO:0044700 single organism signaling; GO:0030335 positive regulation of cell migration; GO:0046486 glycerolipid metabolic process; GO:0045321 leukocyte activation; GO:0007166 cell surface receptor signaling pathway; GO:0040017 positive regulation of locomotion; GO:0008654 phospholipid biosynthetic process; GO:0044699 single-organism process; GO:0044255 cellular lipid metabolic process; GO:0009058…	GO:0016020 membrane; GO:0044421 extracellular region part; GO:0031090 organelle membrane; GO:0031410 cytoplasmic vesicle; GO:0071944 cell periphery; GO:0030054 cell junction; GO:0031982 vesicle; GO:0005737 cytoplasm; GO:0044433 cytoplasmic vesicle part; GO:0044424 intracellular part; GO:0005623 cell; GO:0044422 organelle part; GO:0043228 non-membrane-bounded organelle; GO:0070062 extracellular ex…	GO:0003723 RNA binding; GO:0005544 calcium-dependent phospholipid binding; GO:0016773 phosphotransferase activity, alcohol group as acceptor; GO:1990782 protein tyrosine kinase binding; GO:0005102 receptor binding; GO:0019901 protein kinase binding; GO:0043167 ion binding; GO:0005515 protein binding; GO:0004672 protein kinase activity; GO:0019900 kinase binding; GO:0048306 calcium-dependent prote…				IPR010734; IPR000008; IPR002035;	Copine; C2 domain; von Willebrand factor, type A;
O75319	RNA/RNP complex-1-interacting phosphatase OS=Homo sapiens OX=9606 GN=DUSP11	0.914	Down	0.0040988	DUSP11	43.71	3.3445	8	2	2	2	cytoplasm	GO:0006396 RNA processing; GO:0035335 peptidyl-tyrosine dephosphorylation; GO:0006725 cellular aromatic compound metabolic process; GO:0044267 cellular protein metabolic process; GO:1901360 organic cyclic compound metabolic process; GO:0006807 nitrogen compound metabolic process; GO:0098501 polynucleotide dephosphorylation; GO:0006470 protein dephosphorylation; GO:0044238 primary metabolic proces…	GO:0043229 intracellular organelle; GO:0044421 extracellular region part; GO:0043232 intracellular non-membrane-bounded organelle; GO:0044446 intracellular organelle part; GO:0031981 nuclear lumen; GO:0044424 intracellular part; GO:0044452 nucleolar part; GO:0005730 nucleolus; GO:0016604 nuclear body; GO:0005623 cell; GO:0005576 extracellular region; GO:0001650 fibrillar center; GO:0044422 organe…	GO:0003723 RNA binding; GO:0016791 phosphatase activity; GO:0016787 hydrolase activity; GO:0004721 phosphoprotein phosphatase activity; GO:0004651 polynucleotide 5'-phosphatase activity; GO:1901363 heterocyclic compound binding; GO:0097159 organic cyclic compound binding; GO:0042578 phosphoric ester hydrolase activity; GO:0003824 catalytic activity; GO:0004725 protein tyrosine phosphatase activit…	K14165	K14165; atypical dual specificity phosphatase [EC:3.1.3.16 3.1.3.48]		IPR029021; IPR000387; IPR000340; IPR020422;	Protein-tyrosine phosphatase-like; Tyrosine specific protein phosphatases domain; Dual specificity phosphatase, catalytic domain; Dual specificity protein phosphatase domain;
O75330	Hyaluronan mediated motility receptor OS=Homo sapiens OX=9606 GN=HMMR	0.972	Down	0.0087983	HMMR	84.099	46.197	25	16	21	16	cytoplasm	GO:0000278 mitotic cell cycle; GO:1903510 mucopolysaccharide metabolic process; GO:0030214 hyaluronan catabolic process; GO:0006026 aminoglycan catabolic process; GO:0044763 single-organism cellular process; GO:0044699 single-organism process; GO:1901136 carbohydrate derivative catabolic process; GO:0006807 nitrogen compound metabolic process; GO:1903047 mitotic cell cycle process; GO:0006027 gly…	GO:0016020 membrane; GO:0071944 cell periphery; GO:0005622 intracellular; GO:0044464 cell part; GO:0005737 cytoplasm; GO:0009986 cell surface; GO:0044424 intracellular part; GO:0005829 cytosol; GO:0005623 cell; GO:0005886 plasma membrane; GO:0044444 cytoplasmic part;	GO:0097367 carbohydrate derivative binding; GO:0005515 protein binding; GO:0005539 glycosaminoglycan binding; GO:0005488 binding; GO:0005540 hyaluronic acid binding;	K06267	HMMR, RHAMM, CD168; hyaluronan-mediated motility receptor	hsa04512 ECM-receptor interaction - Homo sapiens (human);	IPR031794; IPR031787;	Hyaluronan-mediated motility receptor, C-terminal; Hyaluronan mediated motility receptor, N-terminal;
O75347	Tubulin-specific chaperone A OS=Homo sapiens OX=9606 GN=TBCA	0.928	Down	0.011298	TBCA	12.855	26.059	48.1	5	10	5	mitochondria	GO:0044085 cellular component biogenesis; GO:0016043 cellular component organization; GO:0034622 cellular macromolecular complex assembly; GO:0071822 protein complex subunit organization; GO:0007021 tubulin complex assembly; GO:0043933 macromolecular complex subunit organization; GO:0006457 protein folding; GO:0022607 cellular component assembly; GO:0065003 macromolecular complex assembly; GO:007…	GO:0043229 intracellular organelle; GO:0099513 polymeric cytoskeletal fiber; GO:0044421 extracellular region part; GO:0005874 microtubule; GO:0043232 intracellular non-membrane-bounded organelle; GO:0044430 cytoskeletal part; GO:0005737 cytoplasm; GO:0044446 intracellular organelle part; GO:0031982 vesicle; GO:0031981 nuclear lumen; GO:0099512 supramolecular fiber; GO:0044424 intracellular part; …	GO:0097159 organic cyclic compound binding; GO:1901363 heterocyclic compound binding; GO:0003723 RNA binding; GO:0008092 cytoskeletal protein binding; GO:0051087 chaperone binding; GO:0005488 binding; GO:0003676 nucleic acid binding; GO:0015631 tubulin binding; GO:0048487 beta-tubulin binding; GO:0005515 protein binding;	K17292	TBCA; tubulin-specific chaperone A
O75369	Filamin-B OS=Homo sapiens OX=9606 GN=FLNB	0.937	Down	0.00091948	FLNB	278.16	323.31	42	92	219	84	cytoplasm,nucleus	GO:0044700 single organism signaling; GO:0065008 regulation of biological quality; GO:0048869 cellular developmental process; GO:0032989 cellular component morphogenesis; GO:0044699 single-organism process; GO:0009913 epidermal cell differentiation; GO:0007165 signal transduction; GO:0030036 actin cytoskeleton organization; GO:0007154 cell communication; GO:0008544 epidermis development; GO:00516…	GO:0016020 membrane; GO:0044421 extracellular region part; GO:0098862 cluster of actin-based cell projections; GO:0005903 brush border; GO:0005938 cell cortex; GO:0030054 cell junction; GO:0071944 cell periphery; GO:0030016 myofibril; GO:0031982 vesicle; GO:0005737 cytoplasm; GO:0099568 cytoplasmic region; GO:0031224 intrinsic component of membrane; GO:0099512 supramolecular fiber; GO:0044424 int…	GO:0097159 organic cyclic compound binding; GO:1901363 heterocyclic compound binding; GO:0050839 cell adhesion molecule binding; GO:0003723 RNA binding; GO:0008092 cytoskeletal protein binding; GO:0042802 identical protein binding; GO:0005488 binding; GO:0045296 cadherin binding; GO:0003676 nucleic acid binding; GO:0003779 actin binding; GO:0005515 protein binding;	K04437	FLNA; filamin	hsa04010 MAPK signaling pathway - Homo sapiens (human); hsa04510 Focal adhesion - Homo sapiens (human); hsa05132 Salmonella infection - Homo sapiens (human); hsa05205 Proteoglycans in cancer - Homo sapiens (human);	IPR013783; IPR014756; IPR001715;	Immunoglobulin-like fold; Immunoglobulin E-set; Calponin homology domain;
O75376	Nuclear receptor corepressor 1 OS=Homo sapiens OX=9606 GN=NCOR1	1.058	Up	0.0092558	NCOR1	270.21	10.31	2.9	6	6	6	nucleus	GO:0044085 cellular component biogenesis; GO:0032872 regulation of stress-activated MAPK cascade; GO:1900402 regulation of carbohydrate metabolic process by regulation of transcription from RNA polymerase II promoter; GO:0032270 positive regulation of cellular protein metabolic process; GO:0097659 nucleic acid-templated transcription; GO:0010608 posttranscriptional regulation of gene expression; …	GO:0016020 membrane; GO:0005874 microtubule; GO:0005737 cytoplasm; GO:0032991 macromolecular complex; GO:0099512 supramolecular fiber; GO:0017053 transcriptional repressor complex; GO:0044424 intracellular part; GO:0099080 supramolecular complex; GO:0005623 cell; GO:0044422 organelle part; GO:0044427 chromosomal part; GO:0043228 non-membrane-bounded organelle; GO:0031974 membrane-enclosed lumen; …	GO:0003677 DNA binding; GO:0003714 transcription corepressor activity; GO:0046966 thyroid hormone receptor binding; GO:0005102 receptor binding; GO:0005515 protein binding; GO:0051427 hormone receptor binding; GO:0003712 transcription cofactor activity; GO:0001102 RNA polymerase II activating transcription factor binding; GO:0033613 activating transcription factor binding; GO:0000975 regulatory r…	K04650	NCOR1, N-CoR; nuclear receptor co-repressor 1	hsa01522 Endocrine resistance - Homo sapiens (human); hsa04919 Thyroid hormone signaling pathway - Homo sapiens (human); hsa05202 Transcriptional misregulation in cancer - Homo sapiens (human);	IPR001005; IPR031557; IPR009057; IPR017884;	SANT/Myb domain; N-CoR, GPS2-interacting domain; Homeobox domain-like; SANT domain;
O75381	Peroxisomal membrane protein PEX14 OS=Homo sapiens OX=9606 GN=PEX14	1.109	Up	0.0171774	PEX14	41.236	12.133	11.1	3	5	3	nucleus	GO:0044085 cellular component biogenesis; GO:0072594 establishment of protein localization to organelle; GO:0043433 negative regulation of sequence-specific DNA binding transcription factor activity; GO:0034453 microtubule anchoring; GO:0017038 protein import; GO:0051129 negative regulation of cellular component organization; GO:1901094 negative regulation of protein homotetramerization; GO:00446…	GO:0016020 membrane; GO:0031090 organelle membrane; GO:1990415 Pex17p-Pex14p docking complex; GO:0005737 cytoplasm; GO:0044438 microbody part; GO:0031224 intrinsic component of membrane; GO:0032991 macromolecular complex; GO:1990429 peroxisomal importomer complex; GO:0044424 intracellular part; GO:0005623 cell; GO:0044422 organelle part; GO:0005778 peroxisomal membrane; GO:0043228 non-membrane-bo…	GO:0003714 transcription corepressor activity; GO:0008092 cytoskeletal protein binding; GO:0047485 protein N-terminus binding; GO:0005102 receptor binding; GO:0008017 microtubule binding; GO:0005488 binding; GO:0015631 tubulin binding; GO:0000989 transcription factor activity, transcription factor binding; GO:0048487 beta-tubulin binding; GO:0005515 protein binding; GO:0003712 transcription cofac…	K13343	PEX14; peroxin-14	hsa04146 Peroxisome - Homo sapiens (human);	IPR006785;	Peroxisome membrane anchor protein Pex14p, N-terminal;
O75396	Vesicle-trafficking protein SEC22b OS=Homo sapiens OX=9606 GN=SEC22B	1.064	Up	4.4729e-05	SEC22B	24.593	64.135	34.4	6	13	6	endoplasmic reticulum,mitochondria	GO:0044085 cellular component biogenesis; GO:1990668 vesicle fusion with endoplasmic reticulum-Golgi intermediate compartment (ERGIC) membrane; GO:0006901 vesicle coating; GO:0048207 vesicle targeting, rough ER to cis-Golgi; GO:0048208 COPII vesicle coating; GO:0044699 single-organism process; GO:0048280 vesicle fusion with Golgi apparatus; GO:0015031 protein transport; GO:0051234 establishment o…	GO:0030658 transport vesicle membrane; GO:0016020 membrane; GO:0042175 nuclear outer membrane-endoplasmic reticulum membrane network; GO:0005783 endoplasmic reticulum; GO:0031090 organelle membrane; GO:0031410 cytoplasmic vesicle; GO:0098796 membrane protein complex; GO:0031982 vesicle; GO:0005737 cytoplasm; GO:0044433 cytoplasmic vesicle part; GO:0032991 macromolecular complex; GO:0031224 intrin…	GO:0000149 SNARE binding; GO:0005484 SNAP receptor activity; GO:0005515 protein binding; GO:0019905 syntaxin binding; GO:0005488 binding;	K08517	SEC22; vesicle transport protein SEC22	hsa04130 SNARE interactions in vesicular transport - Homo sapiens (human); hsa04145 Phagosome - Homo sapiens (human); hsa05134 Legionellosis - Homo sapiens (human);	IPR010908; IPR001388; IPR011012;	Longin domain; Synaptobrevin; Longin-like domain;
O75417	DNA polymerase theta OS=Homo sapiens OX=9606 GN=POLQ	1.097	Up	0.035344	POLQ	289.62	-2	0.3	1	1	1	nucleus	GO:0044085 cellular component biogenesis; GO:0010569 regulation of double-strand break repair via homologous recombination; GO:0044699 single-organism process; GO:0009058 biosynthetic process; GO:0044237 cellular metabolic process; GO:0006282 regulation of DNA repair; GO:0008152 metabolic process; GO:0022607 cellular component assembly; GO:0065003 macromolecular complex assembly; GO:0043170 macro…	GO:0043229 intracellular organelle; GO:0043232 intracellular non-membrane-bounded organelle; GO:0044446 intracellular organelle part; GO:0005737 cytoplasm; GO:0031981 nuclear lumen; GO:0044424 intracellular part; GO:0005623 cell; GO:0044422 organelle part; GO:0043228 non-membrane-bounded organelle; GO:0043231 intracellular membrane-bounded organelle; GO:0043226 organelle; GO:0031974 membrane-encl…	GO:1901265 nucleoside phosphate binding; GO:0016817 hydrolase activity, acting on acid anhydrides; GO:0016787 hydrolase activity; GO:0005515 protein binding; GO:0003682 chromatin binding; GO:0016835 carbon-oxygen lyase activity; GO:0016887 ATPase activity; GO:1901363 heterocyclic compound binding; GO:0097159 organic cyclic compound binding; GO:0016462 pyrophosphatase activity; GO:0032553 ribonucl…	K02349	POLQ; DNA polymerase theta [EC:2.7.7.7]		IPR011545; IPR012337; IPR001098; IPR014001; IPR027417; IPR001650;	DEAD/DEAH box helicase domain; Ribonuclease H-like domain; DNA-directed DNA polymerase, family A, palm domain; Helicase superfamily 1/2, ATP-binding domain; P-loop containing nucleoside triphosphate hydrolase; Helicase, C-terminal;
O75431	Metaxin-2 OS=Homo sapiens OX=9606 GN=MTX2	0.949	Down	0.0042602	MTX2	29.763	9.6198	8.7	2	3	2	cytoplasm	GO:0046907 intracellular transport; GO:0016043 cellular component organization; GO:0072594 establishment of protein localization to organelle; GO:0006839 mitochondrial transport; GO:0071702 organic substance transport; GO:0070585 protein localization to mitochondrion; GO:0015031 protein transport; GO:0051641 cellular localization; GO:0051234 establishment of localization; GO:0006810 transport; GO…	GO:0016020 membrane; GO:0019867 outer membrane; GO:0031090 organelle membrane; GO:0005737 cytoplasm; GO:0044424 intracellular part; GO:0005623 cell; GO:0044422 organelle part; GO:0043228 non-membrane-bounded organelle; GO:0031974 membrane-enclosed lumen; GO:0005740 mitochondrial envelope; GO:0070013 intracellular organelle lumen; GO:0005622 intracellular; GO:0044464 cell part; GO:0098805 whole me…	GO:0005515 protein binding; GO:0005488 binding;	K17776	MTX; metaxin		IPR010987; IPR019564; IPR033468;	Glutathione S-transferase, C-terminal-like; Mitochondrial outer membrane transport complex Sam37/metaxin, N-terminal domain; Metaxin, glutathione S-transferase domain;
O75475	PC4 and SFRS1-interacting protein OS=Homo sapiens OX=9606 GN=PSIP1	1.04	Up	0.0156964	PSIP1	60.103	15.241	17.4	9	12	8	nucleus	GO:0044085 cellular component biogenesis; GO:0022613 ribonucleoprotein complex biogenesis; GO:0022618 ribonucleoprotein complex assembly; GO:0019043 establishment of viral latency; GO:0097659 nucleic acid-templated transcription; GO:0009891 positive regulation of biosynthetic process; GO:0009058 biosynthetic process; GO:0051169 nuclear transport; GO:0044764 multi-organism cellular process; GO:004…	GO:0005737 cytoplasm; GO:0044424 intracellular part; GO:0005623 cell; GO:0044422 organelle part; GO:0000792 heterochromatin; GO:0044427 chromosomal part; GO:0043228 non-membrane-bounded organelle; GO:0031974 membrane-enclosed lumen; GO:0005654 nucleoplasm; GO:0070013 intracellular organelle lumen; GO:0044454 nuclear chromosome part; GO:0005622 intracellular; GO:0044464 cell part; GO:0005694 chrom…	GO:0003677 DNA binding; GO:0003723 RNA binding; GO:0003690 double-stranded DNA binding; GO:0001190 transcriptional activator activity, RNA polymerase II transcription factor binding; GO:0005515 protein binding; GO:0003682 chromatin binding; GO:0003712 transcription cofactor activity; GO:0033613 activating transcription factor binding; GO:1901363 heterocyclic compound binding; GO:0097159 organic c…				IPR000313;	PWWP domain;
O75533	Splicing factor 3B subunit 1 OS=Homo sapiens OX=9606 GN=SF3B1	1.018	Up	0.0499	SF3B1	145.83	156.79	23.3	23	44	23	plasma membrane	GO:0044085 cellular component biogenesis; GO:0016043 cellular component organization; GO:0022613 ribonucleoprotein complex biogenesis; GO:0022618 ribonucleoprotein complex assembly; GO:0006725 cellular aromatic compound metabolic process; GO:0060255 regulation of macromolecule metabolic process; GO:0044237 cellular metabolic process; GO:0071704 organic substance metabolic process; GO:0000398 mRNA…	GO:0005686 U2 snRNP; GO:0005684 U2-type spliceosomal complex; GO:0032991 macromolecular complex; GO:0044424 intracellular part; GO:0016604 nuclear body; GO:0005623 cell; GO:0044422 organelle part; GO:0031974 membrane-enclosed lumen; GO:1902494 catalytic complex; GO:0005654 nucleoplasm; GO:0070013 intracellular organelle lumen; GO:0016607 nuclear speck; GO:0044464 cell part; GO:0005622 intracellul…	GO:0097159 organic cyclic compound binding; GO:1901363 heterocyclic compound binding; GO:0003729 mRNA binding; GO:0003723 RNA binding; GO:0005488 binding; GO:0003676 nucleic acid binding; GO:0005515 protein binding;	K12828	SF3B1, SAP155; splicing factor 3B subunit 1	hsa03040 Spliceosome - Homo sapiens (human);	IPR011989; IPR015016; IPR016024;	Armadillo-like helical; Splicing factor 3B subunit 1; Armadillo-type fold;
O75604	Ubiquitin carboxyl-terminal hydrolase 2 OS=Homo sapiens OX=9606 GN=USP2	1.1	Up	0.0117777	USP2	114.02	1.9662	1.3	1	1	1	nucleus	GO:0070646 protein modification by small protein removal; GO:0065008 regulation of biological quality; GO:0044699 single-organism process; GO:0044237 cellular metabolic process; GO:0051253 negative regulation of RNA metabolic process; GO:0007622 rhythmic behavior; GO:0007610 behavior; GO:0043153 entrainment of circadian clock by photoperiod; GO:0009605 response to external stimulus; GO:2001141 re…	GO:0043229 intracellular organelle; GO:0005938 cell cortex; GO:0043232 intracellular non-membrane-bounded organelle; GO:0044430 cytoskeletal part; GO:0071944 cell periphery; GO:0044446 intracellular organelle part; GO:0005737 cytoplasm; GO:0099568 cytoplasmic region; GO:0031981 nuclear lumen; GO:0044424 intracellular part; GO:0005623 cell; GO:0044422 organelle part; GO:0043228 non-membrane-bounde…	GO:0004843 thiol-dependent ubiquitin-specific protease activity; GO:0008233 peptidase activity; GO:0031625 ubiquitin protein ligase binding; GO:0043167 ion binding; GO:0019783 ubiquitin-like protein-specific protease activity; GO:0005515 protein binding; GO:0008234 cysteine-type peptidase activity; GO:0016787 hydrolase activity; GO:0030332 cyclin binding; GO:0004175 endopeptidase activity; GO:004…	K11833	USP2; ubiquitin carboxyl-terminal hydrolase 2 [EC:3.4.19.12]		IPR001394; IPR028889;	Peptidase C19, ubiquitin carboxyl-terminal hydrolase; Ubiquitin specific protease domain;
O75607	Nucleoplasmin-3 OS=Homo sapiens OX=9606 GN=NPM3	0.916	Down	0.037362	NPM3	19.343	6.5458	19.1	3	5	3	extracellular	GO:0044085 cellular component biogenesis; GO:0022613 ribonucleoprotein complex biogenesis; GO:0006725 cellular aromatic compound metabolic process; GO:0097659 nucleic acid-templated transcription; GO:0009058 biosynthetic process; GO:0044237 cellular metabolic process; GO:0071704 organic substance metabolic process; GO:0008152 metabolic process; GO:0046483 heterocycle metabolic process; GO:0019438…	GO:0043229 intracellular organelle; GO:0043232 intracellular non-membrane-bounded organelle; GO:0005737 cytoplasm; GO:0044446 intracellular organelle part; GO:0031981 nuclear lumen; GO:0044424 intracellular part; GO:0005730 nucleolus; GO:0005829 cytosol; GO:0005623 cell; GO:0015629 actin cytoskeleton; GO:0044422 organelle part; GO:0043228 non-membrane-bounded organelle; GO:0005856 cytoskeleton; G…	GO:0097159 organic cyclic compound binding; GO:1901363 heterocyclic compound binding; GO:0003723 RNA binding; GO:0005515 protein binding; GO:0005488 binding; GO:0003676 nucleic acid binding;	K11278	NPM3; nucleophosmin 3		IPR024057;	Nucleoplasmin core domain;
O75676	Ribosomal protein S6 kinase alpha-4 OS=Homo sapiens OX=9606 GN=RPS6KA4	1.067	Up	0.0174843	RPS6KA4	85.605	31.951	13.1	9	11	9	nucleus	GO:0044700 single organism signaling; GO:0032270 positive regulation of cellular protein metabolic process; GO:0070498 interleukin-1-mediated signaling pathway; GO:0007166 cell surface receptor signaling pathway; GO:0009891 positive regulation of biosynthetic process; GO:0070555 response to interleukin-1; GO:0071345 cellular response to cytokine stimulus; GO:0044237 cellular metabolic process; GO…	GO:0043229 intracellular organelle; GO:0044446 intracellular organelle part; GO:0005737 cytoplasm; GO:0031981 nuclear lumen; GO:0044424 intracellular part; GO:0005623 cell; GO:0005829 cytosol; GO:0044422 organelle part; GO:0043231 intracellular membrane-bounded organelle; GO:0043226 organelle; GO:0031974 membrane-enclosed lumen; GO:0005654 nucleoplasm; GO:0005634 nucleus; GO:0070013 intracellular…	GO:1901265 nucleoside phosphate binding; GO:0016773 phosphotransferase activity, alcohol group as acceptor; GO:0019901 protein kinase binding; GO:0005515 protein binding; GO:0004672 protein kinase activity; GO:0097159 organic cyclic compound binding; GO:1901363 heterocyclic compound binding; GO:0016301 kinase activity; GO:0003824 catalytic activity; GO:0032553 ribonucleotide binding; GO:0048273 m…	K16510	RPS6KA4, MSK2; ribosomal protein S6 kinase alpha-4 [EC:2.7.11.1]	hsa04010 MAPK signaling pathway - Homo sapiens (human); hsa04668 TNF signaling pathway - Homo sapiens (human);	IPR000719; IPR017892; IPR011009; IPR000961;	Protein kinase domain; Protein kinase, C-terminal; Protein kinase-like domain; AGC-kinase, C-terminal;
O75787	Renin receptor OS=Homo sapiens OX=9606 GN=ATP6AP2	0.892	Down	0.0076438	ATP6AP2	39.008	1.7851	2.3	1	1	1	endoplasmic reticulum	GO:0065008 regulation of biological quality; GO:0045321 leukocyte activation; GO:0006518 peptide metabolic process; GO:0043009 chordate embryonic development; GO:0023051 regulation of signaling; GO:0044699 single-organism process; GO:0016486 peptide hormone processing; GO:0016485 protein processing; GO:0060177 regulation of angiotensin metabolic process; GO:0044237 cellular metabolic process; GO:…	GO:0016020 membrane; GO:0044421 extracellular region part; GO:0009897 external side of plasma membrane; GO:0031090 organelle membrane; GO:0031410 cytoplasmic vesicle; GO:0071944 cell periphery; GO:0031982 vesicle; GO:0005737 cytoplasm; GO:0044433 cytoplasmic vesicle part; GO:0031224 intrinsic component of membrane; GO:0044424 intracellular part; GO:0005623 cell; GO:0044422 organelle part; GO:0070…	GO:0060089 molecular transducer activity; GO:0005515 protein binding; GO:0004872 receptor activity; GO:0019899 enzyme binding; GO:0005488 binding;	K19514	ATP6AP2, PRR; renin receptor	hsa04614 Renin-angiotensin system - Homo sapiens (human);
O75794	Cell division cycle protein 123 homolog OS=Homo sapiens OX=9606 GN=CDC123	1.034	Up	0.035782	CDC123	39.134	2.7586	4.2	1	1	1	cytoplasm	GO:0050794 regulation of cellular process; GO:0044085 cellular component biogenesis; GO:0016043 cellular component organization; GO:0045786 negative regulation of cell cycle; GO:0032270 positive regulation of cellular protein metabolic process; GO:0042127 regulation of cell proliferation; GO:1905143 eukaryotic translation initiation factor 2 complex assembly; GO:0060255 regulation of macromolecul…	GO:0044424 intracellular part; GO:0005623 cell; GO:0044464 cell part; GO:0005622 intracellular; GO:0005737 cytoplasm;
O75843	AP-1 complex subunit gamma-like 2 OS=Homo sapiens OX=9606 GN=AP1G2	0.911	Down	0.0091768	AP1G2	87.116	3.6254	2.8	2	2	2	cytoplasm	GO:0046907 intracellular transport; GO:0016192 vesicle-mediated transport; GO:0044403 symbiosis, encompassing mutualism through parasitism; GO:0071702 organic substance transport; GO:0044764 multi-organism cellular process; GO:0051704 multi-organism process; GO:0015031 protein transport; GO:0051641 cellular localization; GO:0051234 establishment of localization; GO:0006810 transport; GO:0045184 e…	GO:0030658 transport vesicle membrane; GO:0016020 membrane; GO:0030119 AP-type membrane coat adaptor complex; GO:0030130 clathrin coat of trans-Golgi network vesicle; GO:0031410 cytoplasmic vesicle; GO:0031090 organelle membrane; GO:0098796 membrane protein complex; GO:0030660 Golgi-associated vesicle membrane; GO:0005737 cytoplasm; GO:0031982 vesicle; GO:0044433 cytoplasmic vesicle part; GO:0032…	GO:0022892 substrate-specific transporter activity; GO:0005515 protein binding; GO:0008565 protein transporter activity; GO:0005488 binding; GO:0005215 transporter activity;	K12391	AP1G1; AP-1 complex subunit gamma-1	hsa04142 Lysosome - Homo sapiens (human); hsa05170 Human immunodeficiency virus 1 infection - Homo sapiens (human);	IPR008152; IPR011989; IPR016024; IPR008153; IPR002553; IPR013041;	Clathrin adaptor, alpha/beta/gamma-adaptin, appendage, Ig-like subdomain; Armadillo-like helical; Armadillo-type fold; Clathrin adaptor, gamma-adaptin, appendage; Clathrin/coatomer adaptor, adaptin-like, N-terminal; Coatomer/clathrin adaptor appendage, Ig-like subdomain;
O75899	Gamma-aminobutyric acid type B receptor subunit 2 OS=Homo sapiens OX=9606 GN=GABBR2	1.174	Up	0.00172394	GABBR2	105.82	-2	1	1	1	1	plasma membrane	GO:0050794 regulation of cellular process; GO:0044700 single organism signaling; GO:1900372 negative regulation of purine nucleotide biosynthetic process; GO:0030815 negative regulation of cAMP metabolic process; GO:0007214 gamma-aminobutyric acid signaling pathway; GO:0045980 negative regulation of nucleotide metabolic process; GO:0019219 regulation of nucleobase-containing compound metabolic pr…	GO:0016020 membrane; GO:0042995 cell projection; GO:0031226 intrinsic component of plasma membrane; GO:0071944 cell periphery; GO:0030054 cell junction; GO:0098802 plasma membrane receptor complex; GO:0005737 cytoplasm; GO:0043235 receptor complex; GO:0038037 G-protein coupled receptor dimeric complex; GO:0032991 macromolecular complex; GO:0031224 intrinsic component of membrane; GO:0044424 intra…	GO:0038023 signaling receptor activity; GO:0060089 molecular transducer activity; GO:0004872 receptor activity; GO:0016917 GABA receptor activity; GO:0005488 binding; GO:0004930 G-protein coupled receptor activity; GO:0004965 G-protein coupled GABA receptor activity; GO:0005515 protein binding; GO:0004888 transmembrane signaling receptor activity; GO:0004871 signal transducer activity; GO:0099600…	K04615	GABBR; gamma-aminobutyric acid type B receptor	hsa04024 cAMP signaling pathway - Homo sapiens (human); hsa04080 Neuroactive ligand-receptor interaction - Homo sapiens (human); hsa04727 GABAergic synapse - Homo sapiens (human); hsa04742 Taste transduction - Homo sapiens (human); hsa04915 Estrogen signaling pathway - Homo sapiens (human); hsa05032 Morphine addiction - Homo sapiens (human);	IPR028082; IPR001828; IPR017978;	Periplasmic binding protein-like I; Receptor, ligand binding region; GPCR family 3, C-terminal;
O75947	"ATP synthase subunit d, mitochondrial OS=Homo sapiens OX=9606 GN=ATP5H"	1.06	Up	0.020339	ATP5H	18.491	13.67	26.1	4	10	4	cytoplasm	GO:0009116 nucleoside metabolic process; GO:0042278 purine nucleoside metabolic process; GO:0009167 purine ribonucleoside monophosphate metabolic process; GO:0090662 ATP hydrolysis coupled transmembrane transport; GO:0009117 nucleotide metabolic process; GO:0006839 mitochondrial transport; GO:0044699 single-organism process; GO:0009058 biosynthetic process; GO:0046129 purine ribonucleoside biosyn…	GO:0016020 membrane; GO:0044421 extracellular region part; GO:0098800 inner mitochondrial membrane protein complex; GO:0031090 organelle membrane; GO:0098796 membrane protein complex; GO:0031982 vesicle; GO:0005737 cytoplasm; GO:0032991 macromolecular complex; GO:0098798 mitochondrial protein complex; GO:0044424 intracellular part; GO:0005623 cell; GO:0044455 mitochondrial membrane part; GO:00444…	GO:0015075 ion transmembrane transporter activity; GO:0022892 substrate-specific transporter activity; GO:0015077 monovalent inorganic cation transmembrane transporter activity; GO:0022890 inorganic cation transmembrane transporter activity; GO:0015078 hydrogen ion transmembrane transporter activity; GO:0008324 cation transmembrane transporter activity; GO:0022891 substrate-specific transmembrane…	K02138	ATPeF0D, ATP5H, ATP7; F-type H+-transporting ATPase subunit d	hsa00190 Oxidative phosphorylation - Homo sapiens (human); hsa01100 Metabolic pathways - Homo sapiens (human); hsa04714 Thermogenesis - Homo sapiens (human); hsa05010 Alzheimer disease - Homo sapiens (human); hsa05012 Parkinson disease - Homo sapiens (human); hsa05016 Huntington disease - Homo sapiens (human);
O76054	SEC14-like protein 2 OS=Homo sapiens OX=9606 GN=SEC14L2	0.751	Down	0.00159842	SEC14L2	46.145	9.7329	5.7	1	1	1	cytoplasm	GO:0097659 nucleic acid-templated transcription; GO:0009891 positive regulation of biosynthetic process; GO:0009058 biosynthetic process; GO:0019216 regulation of lipid metabolic process; GO:0044237 cellular metabolic process; GO:0051234 establishment of localization; GO:2001141 regulation of RNA biosynthetic process; GO:0008152 metabolic process; GO:0050810 regulation of steroid biosynthetic pro…	GO:0016020 membrane; GO:0043229 intracellular organelle; GO:0044421 extracellular region part; GO:0005737 cytoplasm; GO:0031982 vesicle; GO:0031224 intrinsic component of membrane; GO:0044424 intracellular part; GO:0005829 cytosol; GO:0005623 cell; GO:0016021 integral component of membrane; GO:0005576 extracellular region; GO:0043226 organelle; GO:0070062 extracellular exosome; GO:0043231 intrace…	GO:0097159 organic cyclic compound binding; GO:1901363 heterocyclic compound binding; GO:0019842 vitamin binding; GO:0005488 binding; GO:0005543 phospholipid binding; GO:0043167 ion binding; GO:0008289 lipid binding; GO:0008431 vitamin E binding; GO:0043168 anion binding; GO:0005215 transporter activity; GO:0036094 small molecule binding;				IPR001251; IPR009038; IPR011074;	CRAL-TRIO lipid binding domain; GOLD domain; CRAL/TRIO, N-terminal domain;
O94819	Kelch repeat and BTB domain-containing protein 11 OS=Homo sapiens OX=9606 GN=KBTBD11	1.038	Up	0.040864	KBTBD11	65.719	26.277	8.3	3	4	3	nucleus	GO:0008152 metabolic process; GO:0032446 protein modification by small protein conjugation; GO:0016567 protein ubiquitination; GO:0044260 cellular macromolecule metabolic process; GO:0044267 cellular protein metabolic process; GO:0006464 cellular protein modification process; GO:0043170 macromolecule metabolic process; GO:0019538 protein metabolic process; GO:0070647 protein modification by small…	GO:1902494 catalytic complex; GO:0044464 cell part; GO:0005622 intracellular; GO:0031461 cullin-RING ubiquitin ligase complex; GO:0032991 macromolecular complex; GO:0044424 intracellular part; GO:1990234 transferase complex; GO:0000151 ubiquitin ligase complex; GO:0005623 cell; GO:0031463 Cul3-RING ubiquitin ligase complex;	GO:0005515 protein binding; GO:0005488 binding;	K10476	KBTBD11; kelch repeat and BTB domain-containing protein 11		IPR011333; IPR000210; IPR015915;	SKP1/BTB/POZ domain; BTB/POZ domain; Kelch-type beta propeller;
O94901	SUN domain-containing protein 1 OS=Homo sapiens OX=9606 GN=SUN1	1.079	Up	0.0033193	SUN1	90.063	64.178	21.7	13	14	13	cytoplasm	GO:0065008 regulation of biological quality; GO:0022414 reproductive process; GO:0007420 brain development; GO:0051647 nucleus localization; GO:0097240 chromosome attachment to the nuclear envelope; GO:0021987 cerebral cortex development; GO:0007097 nuclear migration; GO:0021537 telencephalon development; GO:0007129 synapsis; GO:0072595 maintenance of protein localization in organelle; GO:0009605…	GO:0016020 membrane; GO:0031090 organelle membrane; GO:0031410 cytoplasmic vesicle; GO:0031982 vesicle; GO:0005737 cytoplasm; GO:0044433 cytoplasmic vesicle part; GO:0031224 intrinsic component of membrane; GO:0032991 macromolecular complex; GO:0044424 intracellular part; GO:0005623 cell; GO:0044422 organelle part; GO:0031965 nuclear membrane; GO:0031229 intrinsic component of nuclear inner membr…	GO:0005515 protein binding; GO:0005521 lamin binding; GO:0005488 binding;	K19347	SUN1_2; SUN domain-containing protein 1/2		IPR012919; IPR032680;	SUN domain; SUN domain-containing protein 1, N-terminal;
O94913	Pre-mRNA cleavage complex 2 protein Pcf11 OS=Homo sapiens OX=9606 GN=PCF11	1.113	Up	0.033397	PCF11	173.05	5.1843	2.3	3	4	3	nucleus	GO:0031123 RNA 3'-end processing; GO:0006725 cellular aromatic compound metabolic process; GO:0031124 mRNA 3'-end processing; GO:0006378 mRNA polyadenylation; GO:0097659 nucleic acid-templated transcription; GO:0009058 biosynthetic process; GO:0044237 cellular metabolic process; GO:0071704 organic substance metabolic process; GO:0006353 DNA-templated transcription, termination; GO:0000398 mRNA sp…	GO:0043229 intracellular organelle; GO:0005737 cytoplasm; GO:0044446 intracellular organelle part; GO:0032991 macromolecular complex; GO:0031981 nuclear lumen; GO:0044424 intracellular part; GO:0005623 cell; GO:0005739 mitochondrion; GO:0044422 organelle part; GO:0005849 mRNA cleavage factor complex; GO:0043226 organelle; GO:0043231 intracellular membrane-bounded organelle; GO:0031974 membrane-en…	GO:0097159 organic cyclic compound binding; GO:1901363 heterocyclic compound binding; GO:0043175 RNA polymerase core enzyme binding; GO:0003729 mRNA binding; GO:0003723 RNA binding; GO:0001099 basal RNA polymerase II transcription machinery binding; GO:0001098 basal transcription machinery binding; GO:0005488 binding; GO:0000993 RNA polymerase II core binding; GO:0044877 macromolecular complex bi…	K14400	PCF11; pre-mRNA cleavage complex 2 protein Pcf11	hsa03015 mRNA surveillance pathway - Homo sapiens (human);	IPR006903; IPR006569; IPR008942;	RNA polymerase II-binding domain; CID domain; ENTH/VHS;
O94919	Endonuclease domain-containing 1 protein OS=Homo sapiens OX=9606 GN=ENDOD1	1.031	Up	0.022903	ENDOD1	55.016	93.548	27	9	16	9	plasma membrane	GO:0006725 cellular aromatic compound metabolic process; GO:0016192 vesicle-mediated transport; GO:0044763 single-organism cellular process; GO:0006807 nitrogen compound metabolic process; GO:1901360 organic cyclic compound metabolic process; GO:0044699 single-organism process; GO:0002576 platelet degranulation; GO:0044238 primary metabolic process; GO:0044237 cellular metabolic process; GO:00717…	GO:0016020 membrane; GO:0044421 extracellular region part; GO:0005737 cytoplasm; GO:0031982 vesicle; GO:0044424 intracellular part; GO:0005623 cell; GO:0005829 cytosol; GO:0005576 extracellular region; GO:0043226 organelle; GO:0070062 extracellular exosome; GO:0005622 intracellular; GO:0044464 cell part; GO:1903561 extracellular vesicle; GO:0043227 membrane-bounded organelle; GO:0043230 extracell…	GO:0097159 organic cyclic compound binding; GO:1901363 heterocyclic compound binding; GO:0003824 catalytic activity; GO:0005488 binding; GO:0043167 ion binding; GO:0003676 nucleic acid binding; GO:0004518 nuclease activity; GO:0016788 hydrolase activity, acting on ester bonds; GO:0046872 metal ion binding; GO:0043169 cation binding; GO:0016787 hydrolase activity; GO:0004519 endonuclease activity;	K15049	ENDOD1; endonuclease domain-containing 1 protein		IPR020821; IPR001604;	Extracellular Endonuclease, subunit A; DNA/RNA non-specific endonuclease;
O95049	Tight junction protein ZO-3 OS=Homo sapiens OX=9606 GN=TJP3	0.915	Down	0.0086967	TJP3	101.4	12.676	7.4	6	6	6	nucleus		GO:0043229 intracellular organelle; GO:0016020 membrane; GO:0071944 cell periphery; GO:0030054 cell junction; GO:0044424 intracellular part; GO:0005911 cell-cell junction; GO:0005623 cell; GO:0005923 bicellular tight junction; GO:0043296 apical junction complex; GO:0005886 plasma membrane; GO:0043231 intracellular membrane-bounded organelle; GO:0043226 organelle; GO:0005634 nucleus; GO:0070160 oc…	GO:0005515 protein binding; GO:0005488 binding;	K06097	TJP3, ZO3; tight junction protein 3	hsa04530 Tight junction - Homo sapiens (human);	IPR011511; IPR001452; IPR008144; IPR001478; IPR008145; IPR027417;	Variant SH3 domain; SH3 domain; Guanylate kinase-like domain; PDZ domain; Guanylate kinase/L-type calcium channel beta subunit; P-loop containing nucleoside triphosphate hydrolase;
O95171	Sciellin OS=Homo sapiens OX=9606 GN=SCEL	1.155	Up	0.037283	SCEL	77.551	-2	1.7	1	1	1	nucleus	GO:0032502 developmental process; GO:0060429 epithelium development; GO:0044707 single-multicellular organism process; GO:0043588 skin development; GO:0030216 keratinocyte differentiation; GO:0009888 tissue development; GO:0048731 system development; GO:0048869 cellular developmental process; GO:0044763 single-organism cellular process; GO:0044699 single-organism process; GO:0032501 multicellular…	GO:0016020 membrane; GO:0044421 extracellular region part; GO:0071944 cell periphery; GO:0005737 cytoplasm; GO:0031982 vesicle; GO:0044424 intracellular part; GO:0005623 cell; GO:0005576 extracellular region; GO:0005886 plasma membrane; GO:0043226 organelle; GO:0070062 extracellular exosome; GO:0001533 cornified envelope; GO:0044464 cell part; GO:0005622 intracellular; GO:1903561 extracellular ve…	GO:0046914 transition metal ion binding; GO:0005488 binding; GO:0043167 ion binding; GO:0043169 cation binding; GO:0046872 metal ion binding; GO:0005515 protein binding; GO:0008270 zinc ion binding;				IPR001781;	Zinc finger, LIM-type;
O95202	Mitochondrial proton/calcium exchanger protein OS=Homo sapiens OX=9606 GN=LETM1	1.047	Up	0.0082576	LETM1	83.353	132.2	23.3	14	27	14	mitochondria	GO:0042407 cristae formation; GO:0016043 cellular component organization; GO:0065008 regulation of biological quality; GO:0050801 ion homeostasis; GO:0007006 mitochondrial membrane organization; GO:0030003 cellular cation homeostasis; GO:0098771 inorganic ion homeostasis; GO:0044763 single-organism cellular process; GO:0019725 cellular homeostasis; GO:0044802 single-organism membrane organization…	GO:0043229 intracellular organelle; GO:0016020 membrane; GO:0044429 mitochondrial part; GO:0031090 organelle membrane; GO:0031967 organelle envelope; GO:0044446 intracellular organelle part; GO:0005737 cytoplasm; GO:0031224 intrinsic component of membrane; GO:0044424 intracellular part; GO:0005623 cell; GO:0016021 integral component of membrane; GO:0044422 organelle part; GO:0005739 mitochondrion…	GO:0043022 ribosome binding; GO:0005488 binding; GO:0043167 ion binding; GO:0044877 macromolecular complex binding; GO:0043169 cation binding; GO:0046872 metal ion binding; GO:0005515 protein binding; GO:0005509 calcium ion binding; GO:0043021 ribonucleoprotein complex binding;	K17800	LETM1, MDM38; LETM1 and EF-hand domain-containing protein 1, mitochondrial		IPR033122; IPR002048; IPR011992; IPR011685;	Letm1 ribosome-binding domain; EF-hand domain; EF-hand domain pair; LETM1-like;
O95218	Zinc finger Ran-binding domain-containing protein 2 OS=Homo sapiens OX=9606 GN=ZRANB2	0.93	Down	0.0040638	ZRANB2	37.404	12.998	9.1	3	4	3	nucleus	GO:0050794 regulation of cellular process; GO:0006725 cellular aromatic compound metabolic process; GO:0060255 regulation of macromolecule metabolic process; GO:0019219 regulation of nucleobase-containing compound metabolic process; GO:0044237 cellular metabolic process; GO:0071704 organic substance metabolic process; GO:2001141 regulation of RNA biosynthetic process; GO:0008152 metabolic process…	GO:0043229 intracellular organelle; GO:0044446 intracellular organelle part; GO:0031981 nuclear lumen; GO:0044424 intracellular part; GO:0005623 cell; GO:0044422 organelle part; GO:0043226 organelle; GO:0043231 intracellular membrane-bounded organelle; GO:0031974 membrane-enclosed lumen; GO:0005654 nucleoplasm; GO:0005634 nucleus; GO:0070013 intracellular organelle lumen; GO:0044464 cell part; GO…	GO:0097159 organic cyclic compound binding; GO:1901363 heterocyclic compound binding; GO:0003723 RNA binding; GO:0046914 transition metal ion binding; GO:0005488 binding; GO:0001071 nucleic acid binding transcription factor activity; GO:0043167 ion binding; GO:0003676 nucleic acid binding; GO:0043169 cation binding; GO:0046872 metal ion binding; GO:0005515 protein binding; GO:0008270 zinc ion bin…				IPR001876;	Zinc finger, RanBP2-type;
O95251	Histone acetyltransferase KAT7 OS=Homo sapiens OX=9606 GN=KAT7	1.176	Up	0.0038832	KAT7	70.642	2.3281	4.3	2	2	2	nucleus	GO:0097659 nucleic acid-templated transcription; GO:0009058 biosynthetic process; GO:0044237 cellular metabolic process; GO:2001141 regulation of RNA biosynthetic process; GO:0008152 metabolic process; GO:0043981 histone H4-K5 acetylation; GO:0032879 regulation of localization; GO:0043543 protein acylation; GO:0019538 protein metabolic process; GO:0043170 macromolecule metabolic process; GO:00104…	GO:0043229 intracellular organelle; GO:0044446 intracellular organelle part; GO:0005737 cytoplasm; GO:0032991 macromolecular complex; GO:0031981 nuclear lumen; GO:0044424 intracellular part; GO:1990234 transferase complex; GO:0005829 cytosol; GO:0005623 cell; GO:0000123 histone acetyltransferase complex; GO:0044422 organelle part; GO:0043226 organelle; GO:0043231 intracellular membrane-bounded or…	GO:0034212 peptide N-acetyltransferase activity; GO:0061733 peptide-lysine-N-acetyltransferase activity; GO:0043167 ion binding; GO:0005515 protein binding; GO:0008270 zinc ion binding; GO:0008080 N-acetyltransferase activity; GO:0016747 transferase activity, transferring acyl groups other than amino-acyl groups; GO:0016407 acetyltransferase activity; GO:0003700 transcription factor activity, seq…	K11307	MYST2, HBO1, KAT7; histone acetyltransferase MYST2 [EC:2.3.1.48]		IPR002717; IPR016181;	Histone acetyltransferase domain, MYST-type; Acyl-CoA N-acyltransferase;
O95292	Vesicle-associated membrane protein-associated protein B/C OS=Homo sapiens OX=9606 GN=VAPB	1.064	Up	0.00063518	VAPB	27.228	122.11	28.8	6	11	6	cytoplasm	GO:0044700 single organism signaling; GO:0065008 regulation of biological quality; GO:0032270 positive regulation of cellular protein metabolic process; GO:0044827 modulation by host of viral genome replication; GO:0044255 cellular lipid metabolic process; GO:0044237 cellular metabolic process; GO:0008610 lipid biosynthetic process; GO:0008152 metabolic process; GO:0035966 response to topological…	GO:0043229 intracellular organelle; GO:0016020 membrane; GO:0042175 nuclear outer membrane-endoplasmic reticulum membrane network; GO:0005783 endoplasmic reticulum; GO:0098588 bounding membrane of organelle; GO:0031090 organelle membrane; GO:0044446 intracellular organelle part; GO:0005737 cytoplasm; GO:0000139 Golgi membrane; GO:0031224 intrinsic component of membrane; GO:0012505 endomembrane sy…	GO:0050839 cell adhesion molecule binding; GO:0042802 identical protein binding; GO:0008092 cytoskeletal protein binding; GO:0046982 protein heterodimerization activity; GO:0042803 protein homodimerization activity; GO:0008017 microtubule binding; GO:0005488 binding; GO:0033149 FFAT motif binding; GO:0046983 protein dimerization activity; GO:0045296 cadherin binding; GO:0015631 tubulin binding; G…	K10707	VAPB, ALS8; vesicle-associated membrane protein-associated protein B	hsa04979 Cholesterol metabolism - Homo sapiens (human);	IPR008962; IPR000535;	PapD-like; Major sperm protein (MSP) domain;
O95453	Poly(A)-specific ribonuclease PARN OS=Homo sapiens OX=9606 GN=PARN	0.938	Down	0.0063449	PARN	73.45	48.511	18.2	11	16	11	cytoplasm	GO:0000003 reproduction; GO:0065008 regulation of biological quality; GO:0006725 cellular aromatic compound metabolic process; GO:0022414 reproductive process; GO:0010608 posttranscriptional regulation of gene expression; GO:0060255 regulation of macromolecule metabolic process; GO:0007292 female gamete generation; GO:0044699 single-organism process; GO:0048519 negative regulation of biological p…	GO:0043229 intracellular organelle; GO:0043232 intracellular non-membrane-bounded organelle; GO:0044446 intracellular organelle part; GO:0005737 cytoplasm; GO:0031981 nuclear lumen; GO:0044424 intracellular part; GO:0005730 nucleolus; GO:0005829 cytosol; GO:0005623 cell; GO:0044422 organelle part; GO:0043228 non-membrane-bounded organelle; GO:0043226 organelle; GO:0043231 intracellular membrane-b…	GO:0003723 RNA binding; GO:1901265 nucleoside phosphate binding; GO:0000175 3'-5'-exoribonuclease activity; GO:0003730 mRNA 3'-UTR binding; GO:0043167 ion binding; GO:0019901 protein kinase binding; GO:0016896 exoribonuclease activity, producing 5'-phosphomonoesters; GO:0008408 3'-5' exonuclease activity; GO:0016787 hydrolase activity; GO:0005515 protein binding; GO:0000166 nucleotide binding; GO…	K01148	PARN, PNLDC1; poly(A)-specific ribonuclease [EC:3.1.13.4]	hsa03018 RNA degradation - Homo sapiens (human);	IPR000504; IPR034042; IPR014789; IPR012337; IPR012677; IPR001374;	RNA recognition motif domain; PARN, R3H domain; Poly(A)-specific ribonuclease, RNA-binding; Ribonuclease H-like domain; Nucleotide-binding alpha-beta plait domain; R3H domain;
O95470	Sphingosine-1-phosphate lyase 1 OS=Homo sapiens OX=9606 GN=SGPL1	1.06	Up	0.021036	SGPL1	63.523	8.9507	8.8	5	5	5	cytoplasm	GO:0044700 single organism signaling; GO:0065008 regulation of biological quality; GO:0048008 platelet-derived growth factor receptor signaling pathway; GO:0022414 reproductive process; GO:0007166 cell surface receptor signaling pathway; GO:0008584 male gonad development; GO:0006672 ceramide metabolic process; GO:0044255 cellular lipid metabolic process; GO:0044237 cellular metabolic process; GO:…	GO:0043229 intracellular organelle; GO:0016020 membrane; GO:0042175 nuclear outer membrane-endoplasmic reticulum membrane network; GO:0005783 endoplasmic reticulum; GO:0044446 intracellular organelle part; GO:0005737 cytoplasm; GO:0031224 intrinsic component of membrane; GO:0012505 endomembrane system; GO:0044424 intracellular part; GO:0005623 cell; GO:0016021 integral component of membrane; GO:0…	GO:0008117 sphinganine-1-phosphate aldolase activity; GO:0097159 organic cyclic compound binding; GO:1901363 heterocyclic compound binding; GO:0003824 catalytic activity; GO:0016830 carbon-carbon lyase activity; GO:0005488 binding; GO:0043167 ion binding; GO:0016831 carboxy-lyase activity; GO:0016829 lyase activity; GO:0005515 protein binding; GO:0043168 anion binding; GO:0016832 aldehyde-lyase a…	K01634	SGPL1, DPL1; sphinganine-1-phosphate aldolase [EC:4.1.2.27]	hsa00600 Sphingolipid metabolism - Homo sapiens (human); hsa01100 Metabolic pathways - Homo sapiens (human); hsa04071 Sphingolipid signaling pathway - Homo sapiens (human);	IPR015424; IPR015421;	Pyridoxal phosphate-dependent transferase; Pyridoxal phosphate-dependent transferase, major region, subdomain 1;
O95486	Protein transport protein Sec24A OS=Homo sapiens OX=9606 GN=SEC24A	1.049	Up	0.0084792	SEC24A	119.75	79.791	6.4	5	7	5	cytoplasm	GO:0044085 cellular component biogenesis; GO:0006901 vesicle coating; GO:0065008 regulation of biological quality; GO:0048207 vesicle targeting, rough ER to cis-Golgi; GO:0048208 COPII vesicle coating; GO:0051046 regulation of secretion; GO:0044699 single-organism process; GO:0015031 protein transport; GO:0051234 establishment of localization; GO:0051649 establishment of localization in cell; GO:…	GO:0030658 transport vesicle membrane; GO:0016020 membrane; GO:0042175 nuclear outer membrane-endoplasmic reticulum membrane network; GO:0005783 endoplasmic reticulum; GO:0031410 cytoplasmic vesicle; GO:0031090 organelle membrane; GO:0098796 membrane protein complex; GO:0031982 vesicle; GO:0005737 cytoplasm; GO:0044433 cytoplasmic vesicle part; GO:0032991 macromolecular complex; GO:0044424 intrac…	GO:0043169 cation binding; GO:0046872 metal ion binding; GO:0005515 protein binding; GO:0008270 zinc ion binding; GO:0046914 transition metal ion binding; GO:0005488 binding; GO:0043167 ion binding;	K14007	SEC24; protein transport protein SEC24	hsa04141 Protein processing in endoplasmic reticulum - Homo sapiens (human);	IPR006900; IPR012990; IPR006896; IPR006895; IPR029006; IPR007123; IPR002035;	Sec23/Sec24, helical domain; Sec23/Sec24 beta-sandwich; Sec23/Sec24, trunk domain; Zinc finger, Sec23/Sec24-type; ADF-H/Gelsolin-like domain; Gelsolin-like domain; von Willebrand factor, type A;
O95497	Pantetheinase OS=Homo sapiens OX=9606 GN=VNN1	1.062	Up	0.0024955	VNN1	57.011	56.25	10.5	4	5	4	extracellular	GO:0002694 regulation of leukocyte activation; GO:0010941 regulation of cell death; GO:0045321 leukocyte activation; GO:0044237 cellular metabolic process; GO:0042157 lipoprotein metabolic process; GO:0022610 biological adhesion; GO:0008152 metabolic process; GO:0051240 positive regulation of multicellular organismal process; GO:0032787 monocarboxylic acid metabolic process; GO:0007155 cell adhes…	GO:0016020 membrane; GO:0044421 extracellular region part; GO:0031090 organelle membrane; GO:0031410 cytoplasmic vesicle; GO:0071944 cell periphery; GO:0005737 cytoplasm; GO:0031982 vesicle; GO:0044433 cytoplasmic vesicle part; GO:0031224 intrinsic component of membrane; GO:0044424 intracellular part; GO:0005623 cell; GO:0044422 organelle part; GO:0070062 extracellular exosome; GO:0005765 lysosom…	GO:0016787 hydrolase activity; GO:0016811 hydrolase activity, acting on carbon-nitrogen (but not peptide) bonds, in linear amides; GO:0003824 catalytic activity; GO:0017159 pantetheine hydrolase activity; GO:0016810 hydrolase activity, acting on carbon-nitrogen (but not peptide) bonds;	K08069	VNN; pantetheine hydrolase [EC:3.5.1.92]	hsa00770 Pantothenate and CoA biosynthesis - Homo sapiens (human);	IPR003010;	Carbon-nitrogen hydrolase;
O95563	Mitochondrial pyruvate carrier 2 OS=Homo sapiens OX=9606 GN=MPC2	0.955	Down	0.036783	MPC2	14.279	0.99468	6.3	1	1	1	mitochondria	GO:0051188 cofactor biosynthetic process; GO:0065008 regulation of biological quality; GO:0019362 pyridine nucleotide metabolic process; GO:0009117 nucleotide metabolic process; GO:0006839 mitochondrial transport; GO:0050796 regulation of insulin secretion; GO:0023051 regulation of signaling; GO:0044699 single-organism process; GO:0051046 regulation of secretion; GO:0009058 biosynthetic process; …	GO:0016020 membrane; GO:0031090 organelle membrane; GO:0005737 cytoplasm; GO:0031305 integral component of mitochondrial inner membrane; GO:0031224 intrinsic component of membrane; GO:0044424 intracellular part; GO:0044455 mitochondrial membrane part; GO:0005623 cell; GO:0031304 intrinsic component of mitochondrial inner membrane; GO:0044422 organelle part; GO:0005740 mitochondrial envelope; GO:0…	GO:0005342 organic acid transmembrane transporter activity; GO:0015075 ion transmembrane transporter activity; GO:0050833 pyruvate transmembrane transporter activity; GO:0022892 substrate-specific transporter activity; GO:0008028 monocarboxylic acid transmembrane transporter activity; GO:0008514 organic anion transmembrane transporter activity; GO:0046943 carboxylic acid transmembrane transporter…	K22139	MPC2; mitochondrial pyruvate carrier 2
O95573	Long-chain-fatty-acid--CoA ligase 3 OS=Homo sapiens OX=9606 GN=ACSL3	1.021	Up	0.043538	ACSL3	80.419	53.006	16.7	9	13	8	extracellular	GO:0060627 regulation of vesicle-mediated transport; GO:0044085 cellular component biogenesis; GO:0007420 brain development; GO:0035337 fatty-acyl-CoA metabolic process; GO:0009891 positive regulation of biosynthetic process; GO:0034379 very-low-density lipoprotein particle assembly; GO:0044255 cellular lipid metabolic process; GO:0019216 regulation of lipid metabolic process; GO:0044237 cellular…	GO:0016020 membrane; GO:0019867 outer membrane; GO:0042175 nuclear outer membrane-endoplasmic reticulum membrane network; GO:0005783 endoplasmic reticulum; GO:0031090 organelle membrane; GO:0005737 cytoplasm; GO:0031224 intrinsic component of membrane; GO:0044438 microbody part; GO:0044424 intracellular part; GO:0005623 cell; GO:0044422 organelle part; GO:0043228 non-membrane-bounded organelle; G…	GO:1901265 nucleoside phosphate binding; GO:0016874 ligase activity; GO:0019901 protein kinase binding; GO:0016877 ligase activity, forming carbon-sulfur bonds; GO:0005515 protein binding; GO:0097159 organic cyclic compound binding; GO:1901363 heterocyclic compound binding; GO:0032553 ribonucleotide binding; GO:0003824 catalytic activity; GO:0005488 binding; GO:0032550 purine ribonucleoside bindi…	K01897	ACSL, fadD; long-chain acyl-CoA synthetase [EC:6.2.1.3]	hsa00061 Fatty acid biosynthesis - Homo sapiens (human); hsa00071 Fatty acid degradation - Homo sapiens (human); hsa01100 Metabolic pathways - Homo sapiens (human); hsa01212 Fatty acid metabolism - Homo sapiens (human); hsa03320 PPAR signaling pathway - Homo sapiens (human); hsa04146 Peroxisome - Homo sapiens (human); hsa04216 Ferroptosis - Homo sapiens (human); hsa04714 Thermogenesis - Homo sapi…	IPR000873;	AMP-dependent synthetase/ligase;
O95674	Phosphatidate cytidylyltransferase 2 OS=Homo sapiens OX=9606 GN=CDS2	1.248	Up	0.0131613	CDS2	51.417	20.649	10.3	3	3	3	plasma membrane	GO:0046486 glycerolipid metabolic process; GO:0044711 single-organism biosynthetic process; GO:0008654 phospholipid biosynthetic process; GO:0044763 single-organism cellular process; GO:0044699 single-organism process; GO:0009058 biosynthetic process; GO:0044255 cellular lipid metabolic process; GO:0044238 primary metabolic process; GO:0044237 cellular metabolic process; GO:1901576 organic substa…	GO:0043229 intracellular organelle; GO:0016020 membrane; GO:0042175 nuclear outer membrane-endoplasmic reticulum membrane network; GO:0005783 endoplasmic reticulum; GO:0044429 mitochondrial part; GO:0031090 organelle membrane; GO:0031967 organelle envelope; GO:0044446 intracellular organelle part; GO:0005737 cytoplasm; GO:0031224 intrinsic component of membrane; GO:0012505 endomembrane system; GO…	GO:0070567 cytidylyltransferase activity; GO:0004605 phosphatidate cytidylyltransferase activity; GO:0016779 nucleotidyltransferase activity; GO:0003824 catalytic activity; GO:0016740 transferase activity; GO:0016772 transferase activity, transferring phosphorus-containing groups;	K00981	E2.7.7.41, CDS1, CDS2, cdsA; phosphatidate cytidylyltransferase [EC:2.7.7.41]	hsa00564 Glycerophospholipid metabolism - Homo sapiens (human); hsa01100 Metabolic pathways - Homo sapiens (human); hsa04070 Phosphatidylinositol signaling system - Homo sapiens (human);
O95782	AP-2 complex subunit alpha-1 OS=Homo sapiens OX=9606 GN=AP2A1	0.977	Down	0.00070142	AP2A1	107.54	73.461	15.3	13	20	11	cytoplasm	GO:0044700 single organism signaling; GO:0032885 regulation of polysaccharide biosynthetic process; GO:0007166 cell surface receptor signaling pathway; GO:0044699 single-organism process; GO:0031347 regulation of defense response; GO:0015031 protein transport; GO:0051234 establishment of localization; GO:0035567 non-canonical Wnt signaling pathway; GO:1900126 negative regulation of hyaluronan bio…	GO:0016020 membrane; GO:0030119 AP-type membrane coat adaptor complex; GO:0045334 clathrin-coated endocytic vesicle; GO:0031090 organelle membrane; GO:0005737 cytoplasm; GO:0044433 cytoplasmic vesicle part; GO:0032991 macromolecular complex; GO:0036019 endolysosome; GO:0098858 actin-based cell projection; GO:0005623 cell; GO:0044422 organelle part; GO:0005765 lysosomal membrane; GO:0098590 plasma…	GO:0008565 protein transporter activity; GO:0005488 binding; GO:0044877 macromolecular complex binding; GO:0019901 protein kinase binding; GO:0022892 substrate-specific transporter activity; GO:0005515 protein binding; GO:0008022 protein C-terminus binding; GO:0019900 kinase binding; GO:0019899 enzyme binding; GO:0032403 protein complex binding; GO:0005215 transporter activity;	K11824	AP2A; AP-2 complex subunit alpha	hsa04144 Endocytosis - Homo sapiens (human); hsa04721 Synaptic vesicle cycle - Homo sapiens (human); hsa04961 Endocrine and other factor-regulated calcium reabsorption - Homo sapiens (human); hsa05016 Huntington disease - Homo sapiens (human);	IPR008152; IPR011989; IPR013038; IPR002553; IPR003164; IPR016024; IPR009028; IPR015873; IPR013041;	Clathrin adaptor, alpha/beta/gamma-adaptin, appendage, Ig-like subdomain; Armadillo-like helical; Clathrin adaptor, alpha-adaptin, appendage, Ig-like subdomain; Clathrin/coatomer adaptor, adaptin-like, N-terminal; Clathrin adaptor, alpha-adaptin, appendage, C-terminal subdomain; Armadillo-type fold; Coatomer/calthrin adaptor appendage, C-terminal subdomain; Clathrin alpha-adaptin/coatomer adaptor…
O95816	BAG family molecular chaperone regulator 2 OS=Homo sapiens OX=9606 GN=BAG2	1.046	Up	0.028963	BAG2	23.772	18.763	38.9	8	9	8	cytoplasm	GO:0050794 regulation of cellular process; GO:0080134 regulation of response to stress; GO:0044238 primary metabolic process; GO:0071704 organic substance metabolic process; GO:0006457 protein folding; GO:0008152 metabolic process; GO:0050789 regulation of biological process; GO:0080135 regulation of cellular response to stress; GO:0050790 regulation of catalytic activity; GO:0048583 regulation o…	GO:0044464 cell part; GO:0005622 intracellular; GO:0005737 cytoplasm; GO:0044424 intracellular part; GO:0005829 cytosol; GO:0005623 cell; GO:0044444 cytoplasmic part;	GO:1901265 nucleoside phosphate binding; GO:0051087 chaperone binding; GO:0060589 nucleoside-triphosphatase regulator activity; GO:0005515 protein binding; GO:0000166 nucleotide binding; GO:0098772 molecular function regulator; GO:1901363 heterocyclic compound binding; GO:0097159 organic cyclic compound binding; GO:0042802 identical protein binding; GO:0030234 enzyme regulator activity; GO:000548…	K09556	BAG2; BCL2-associated athanogene 2	hsa04141 Protein processing in endoplasmic reticulum - Homo sapiens (human);	IPR003103;	BAG domain;
O95870	Protein ABHD16A OS=Homo sapiens OX=9606 GN=ABHD16A	1.092	Up	0.027379	ABHD16A	63.243	12.641	10.6	4	4	4	mitochondria	GO:0033559 unsaturated fatty acid metabolic process; GO:0046486 glycerolipid metabolic process; GO:1901568 fatty acid derivative metabolic process; GO:0044699 single-organism process; GO:0044255 cellular lipid metabolic process; GO:0044237 cellular metabolic process; GO:0046464 acylglycerol catabolic process; GO:0071704 organic substance metabolic process; GO:1905344 prostaglandin catabolic proce…	GO:0031224 intrinsic component of membrane; GO:0016020 membrane; GO:0016021 integral component of membrane; GO:0044425 membrane part;	GO:0052689 carboxylic ester hydrolase activity; GO:0003824 catalytic activity; GO:0005488 binding; GO:0016788 hydrolase activity, acting on ester bonds; GO:0005515 protein binding; GO:0016787 hydrolase activity; GO:0016298 lipase activity; GO:0047372 acylglycerol lipase activity;				IPR029058; IPR000073;	Alpha/Beta hydrolase fold; Alpha/beta hydrolase fold-1;
O96005	Cleft lip and palate transmembrane protein 1 OS=Homo sapiens OX=9606 GN=CLPTM1	1.076	Up	0.041263	CLPTM1	76.096	54.786	8.7	4	10	4	plasma membrane	GO:0050794 regulation of cellular process; GO:0050863 regulation of T cell activation; GO:0044707 single-multicellular organism process; GO:0002694 regulation of leukocyte activation; GO:0045580 regulation of T cell differentiation; GO:0048869 cellular developmental process; GO:0033081 regulation of T cell differentiation in thymus; GO:0044699 single-organism process; GO:0051249 regulation of lym…	GO:0016020 membrane; GO:0031226 intrinsic component of plasma membrane; GO:0009897 external side of plasma membrane; GO:0044459 plasma membrane part; GO:0044425 membrane part; GO:0044464 cell part; GO:0071944 cell periphery; GO:0031224 intrinsic component of membrane; GO:0009986 cell surface; GO:0005887 integral component of plasma membrane; GO:0005623 cell; GO:0016021 integral component of membr…	GO:0005515 protein binding; GO:0005488 binding;
O96007	Molybdopterin synthase catalytic subunit OS=Homo sapiens OX=9606 GN=MOCS2	1.079	Up	0.0056631	MOCS2	20.944	3.797	10.1	2	2	2	cytoplasm	GO:0051188 cofactor biosynthetic process; GO:0009116 nucleoside metabolic process; GO:0042278 purine nucleoside metabolic process; GO:0043545 molybdopterin cofactor metabolic process; GO:0006725 cellular aromatic compound metabolic process; GO:0032324 molybdopterin cofactor biosynthetic process; GO:0009259 ribonucleotide metabolic process; GO:0009117 nucleotide metabolic process; GO:0006777 Mo-mo…	GO:0043229 intracellular organelle; GO:0005737 cytoplasm; GO:0044446 intracellular organelle part; GO:0032991 macromolecular complex; GO:0031981 nuclear lumen; GO:0044424 intracellular part; GO:0005829 cytosol; GO:0016604 nuclear body; GO:0005623 cell; GO:0044422 organelle part; GO:0043231 intracellular membrane-bounded organelle; GO:0043226 organelle; GO:0031974 membrane-enclosed lumen; GO:00056…	GO:0016782 transferase activity, transferring sulfur-containing groups; GO:0016783 sulfurtransferase activity; GO:0003824 catalytic activity; GO:0016740 transferase activity; GO:0030366 molybdopterin synthase activity;	K03635	MOCS2B, moaE; molybdopterin synthase catalytic subunit [EC:2.8.1.12]	hsa00790 Folate biosynthesis - Homo sapiens (human); hsa01100 Metabolic pathways - Homo sapiens (human); hsa04122 Sulfur relay system - Homo sapiens (human);
P00338	L-lactate dehydrogenase A chain OS=Homo sapiens OX=9606 GN=LDHA	1.04	Up	0.0108158	LDHA	36.688	115.73	37	13	36	12	cytoplasm	GO:0048569 post-embryonic animal organ development; GO:0010941 regulation of cell death; GO:0009116 nucleoside metabolic process; GO:0006165 nucleoside diphosphate phosphorylation; GO:0019362 pyridine nucleotide metabolic process; GO:0006096 glycolytic process; GO:0007420 brain development; GO:0046683 response to organophosphorus; GO:0009185 ribonucleoside diphosphate metabolic process; GO:000974…	GO:0043229 intracellular organelle; GO:0016020 membrane; GO:0044421 extracellular region part; GO:0031982 vesicle; GO:0005737 cytoplasm; GO:0044424 intracellular part; GO:0005829 cytosol; GO:0005623 cell; GO:0005576 extracellular region; GO:0043231 intracellular membrane-bounded organelle; GO:0043226 organelle; GO:0070062 extracellular exosome; GO:0005634 nucleus; GO:0005622 intracellular; GO:004…	GO:1901265 nucleoside phosphate binding; GO:0005515 protein binding; GO:0000166 nucleotide binding; GO:0019900 kinase binding; GO:0048037 cofactor binding; GO:0016491 oxidoreductase activity; GO:0016614 oxidoreductase activity, acting on CH-OH group of donors; GO:1901363 heterocyclic compound binding; GO:0097159 organic cyclic compound binding; GO:0016616 oxidoreductase activity, acting on the CH…	K00016	LDH, ldh; L-lactate dehydrogenase [EC:1.1.1.27]	hsa00010 Glycolysis / Gluconeogenesis - Homo sapiens (human); hsa00270 Cysteine and methionine metabolism - Homo sapiens (human); hsa00620 Pyruvate metabolism - Homo sapiens (human); hsa00640 Propanoate metabolism - Homo sapiens (human); hsa01100 Metabolic pathways - Homo sapiens (human); hsa04922 Glucagon signaling pathway - Homo sapiens (human);	IPR022383; IPR016040; IPR001236; IPR015955;	Lactate/malate dehydrogenase, C-terminal; NAD(P)-binding domain; Lactate/malate dehydrogenase, N-terminal; Lactate dehydrogenase/glycoside hydrolase, family 4, C-terminal;
P00387	NADH-cytochrome b5 reductase 3 OS=Homo sapiens OX=9606 GN=CYB5R3	1.095	Up	0.033999	CYB5R3	34.234	59.822	20.6	5	12	5	extracellular	GO:0045321 leukocyte activation; GO:0006066 alcohol metabolic process; GO:0044699 single-organism process; GO:0009058 biosynthetic process; GO:0044237 cellular metabolic process; GO:0008610 lipid biosynthetic process; GO:0051234 establishment of localization; GO:0008152 metabolic process; GO:0070887 cellular response to chemical stimulus; GO:0002274 myeloid leukocyte activation; GO:0044765 single…	GO:0016020 membrane; GO:0044421 extracellular region part; GO:0019867 outer membrane; GO:0031090 organelle membrane; GO:0005737 cytoplasm; GO:0044433 cytoplasmic vesicle part; GO:0032991 macromolecular complex; GO:0035578 azurophil granule lumen; GO:0005623 cell; GO:0044422 organelle part; GO:0043228 non-membrane-bounded organelle; GO:0005775 vacuolar lumen; GO:0070062 extracellular exosome; GO:0…	GO:0016651 oxidoreductase activity, acting on NAD(P)H; GO:1901265 nucleoside phosphate binding; GO:0016653 oxidoreductase activity, acting on NAD(P)H, heme protein as acceptor; GO:0050660 flavin adenine dinucleotide binding; GO:0001882 nucleoside binding; GO:0043167 ion binding; GO:0000166 nucleotide binding; GO:0048037 cofactor binding; GO:0016491 oxidoreductase activity; GO:0071949 FAD binding;…	K00326	E1.6.2.2; cytochrome-b5 reductase [EC:1.6.2.2]	hsa00520 Amino sugar and nucleotide sugar metabolism - Homo sapiens (human);	IPR001433; IPR017927; IPR008333; IPR017938; IPR001709;	Oxidoreductase FAD/NAD(P)-binding; Ferredoxin reductase-type FAD-binding domain; Oxidoreductase, FAD-binding domain; Riboflavin synthase-like beta-barrel; Flavoprotein pyridine nucleotide cytochrome reductase;
P00533	Epidermal growth factor receptor OS=Homo sapiens OX=9606 GN=EGFR	0.985	Down	0.0044996	EGFR	134.28	130.05	25.7	26	39	26	extracellular	GO:0044700 single organism signaling; GO:0048732 gland development; GO:0022414 reproductive process; GO:0010608 posttranscriptional regulation of gene expression; GO:1901185 negative regulation of ERBB signaling pathway; GO:0071384 cellular response to corticosteroid stimulus; GO:0018212 peptidyl-tyrosine modification; GO:0044255 cellular lipid metabolic process; GO:0010564 regulation of cell cyc…	GO:0016020 membrane; GO:0044421 extracellular region part; GO:0031090 organelle membrane; GO:0098857 membrane microdomain; GO:0005737 cytoplasm; GO:0044433 cytoplasmic vesicle part; GO:0032991 macromolecular complex; GO:0005623 cell; GO:0044422 organelle part; GO:0005769 early endosome; GO:0031965 nuclear membrane; GO:0005925 focal adhesion; GO:0098590 plasma membrane region; GO:0030136 clathrin-…	GO:0051015 actin filament binding; GO:0016773 phosphotransferase activity, alcohol group as acceptor; GO:0019903 protein phosphatase binding; GO:0031625 ubiquitin protein ligase binding; GO:0019838 growth factor binding; GO:0042562 hormone binding; GO:0005085 guanyl-nucleotide exchange factor activity; GO:0005178 integrin binding; GO:0004672 protein kinase activity; GO:0004702 signal transducer, …	K04361	EGFR, ERBB1; epidermal growth factor receptor [EC:2.7.10.1]	hsa01521 EGFR tyrosine kinase inhibitor resistance - Homo sapiens (human); hsa01522 Endocrine resistance - Homo sapiens (human); hsa04010 MAPK signaling pathway - Homo sapiens (human); hsa04012 ErbB signaling pathway - Homo sapiens (human); hsa04014 Ras signaling pathway - Homo sapiens (human); hsa04015 Rap1 signaling pathway - Homo sapiens (human); hsa04020 Calcium signaling pathway - Homo sapie…	IPR000494; IPR001245; IPR032675; IPR009030; IPR011009; IPR006211; IPR000719; IPR020635; IPR032778;	Receptor L-domain; Serine-threonine/tyrosine-protein kinase catalytic domain; Leucine-rich repeat domain, L domain-like; Growth factor receptor cysteine-rich domain; Protein kinase-like domain; Furin-like cysteine-rich domain; Protein kinase domain; Tyrosine-protein kinase, catalytic domain; Growth factor receptor domain 4;
P00558	Phosphoglycerate kinase 1 OS=Homo sapiens OX=9606 GN=PGK1	1.056	Up	0.0082957	PGK1	44.614	323.31	64.3	24	81	19	cytoplasm	GO:0046365 monosaccharide catabolic process; GO:0006757 ATP generation from ADP; GO:0009116 nucleoside metabolic process; GO:0042278 purine nucleoside metabolic process; GO:0006165 nucleoside diphosphate phosphorylation; GO:0046031 ADP metabolic process; GO:0019362 pyridine nucleotide metabolic process; GO:0019319 hexose biosynthetic process; GO:0006096 glycolytic process; GO:0009167 purine ribon…	GO:0016020 membrane; GO:0044421 extracellular region part; GO:0098857 membrane microdomain; GO:0031982 vesicle; GO:0005737 cytoplasm; GO:0044424 intracellular part; GO:0005623 cell; GO:0005829 cytosol; GO:0005576 extracellular region; GO:0043226 organelle; GO:0070062 extracellular exosome; GO:0044425 membrane part; GO:0005622 intracellular; GO:0044464 cell part; GO:0098805 whole membrane; GO:0098…	GO:0005524 ATP binding; GO:1901265 nucleoside phosphate binding; GO:0001882 nucleoside binding; GO:0043167 ion binding; GO:0005515 protein binding; GO:0000166 nucleotide binding; GO:0016774 phosphotransferase activity, carboxyl group as acceptor; GO:0097159 organic cyclic compound binding; GO:1901363 heterocyclic compound binding; GO:0032549 ribonucleoside binding; GO:0097367 carbohydrate derivat…	K00927	PGK, pgk; phosphoglycerate kinase [EC:2.7.2.3]	hsa00010 Glycolysis / Gluconeogenesis - Homo sapiens (human); hsa01100 Metabolic pathways - Homo sapiens (human); hsa01200 Carbon metabolism - Homo sapiens (human); hsa01230 Biosynthesis of amino acids - Homo sapiens (human); hsa04066 HIF-1 signaling pathway - Homo sapiens (human);	IPR015824; IPR015901;	Phosphoglycerate kinase, N-terminal; Phosphoglycerate kinase, C-terminal;
P00568	Adenylate kinase isoenzyme 1 OS=Homo sapiens OX=9606 GN=AK1	1.044	Up	0.0087838	AK1	21.635	10.18	14.4	3	5	3	cytoplasm	GO:0016310 phosphorylation; GO:0009116 nucleoside metabolic process; GO:0042278 purine nucleoside metabolic process; GO:0006165 nucleoside diphosphate phosphorylation; GO:0006725 cellular aromatic compound metabolic process; GO:0009167 purine ribonucleoside monophosphate metabolic process; GO:0015949 nucleobase-containing small molecule interconversion; GO:0009259 ribonucleotide metabolic process…	GO:0044421 extracellular region part; GO:0031982 vesicle; GO:0005737 cytoplasm; GO:0044424 intracellular part; GO:0005623 cell; GO:0005829 cytosol; GO:0005576 extracellular region; GO:0043226 organelle; GO:0070062 extracellular exosome; GO:0005622 intracellular; GO:0044464 cell part; GO:1903561 extracellular vesicle; GO:0043227 membrane-bounded organelle; GO:0043230 extracellular organelle; GO:00…	GO:0005524 ATP binding; GO:1901265 nucleoside phosphate binding; GO:0004017 adenylate kinase activity; GO:0004550 nucleoside diphosphate kinase activity; GO:0019205 nucleobase-containing compound kinase activity; GO:0001882 nucleoside binding; GO:0043167 ion binding; GO:0000166 nucleotide binding; GO:0019201 nucleotide kinase activity; GO:0016776 phosphotransferase activity, phosphate group as ac…	K00939	adk, AK; adenylate kinase [EC:2.7.4.3]	hsa00230 Purine metabolism - Homo sapiens (human); hsa00730 Thiamine metabolism - Homo sapiens (human); hsa01100 Metabolic pathways - Homo sapiens (human);	IPR027417;	P-loop containing nucleoside triphosphate hydrolase;
P00918	Carbonic anhydrase 2 OS=Homo sapiens OX=9606 GN=CA2	1.053	Up	0.0053612	CA2	29.246	7.0299	11.2	3	3	3	cytoplasm	GO:0044700 single organism signaling; GO:0065008 regulation of biological quality; GO:1904385 cellular response to angiotensin; GO:0030641 regulation of cellular pH; GO:0030004 cellular monovalent inorganic cation homeostasis; GO:0032847 regulation of cellular pH reduction; GO:0044237 cellular metabolic process; GO:0032228 regulation of synaptic transmission, GABAergic; GO:0008152 metabolic proce…	GO:0016323 basolateral plasma membrane; GO:0016020 membrane; GO:0005615 extracellular space; GO:0044421 extracellular region part; GO:0071944 cell periphery; GO:0031982 vesicle; GO:0005737 cytoplasm; GO:0044424 intracellular part; GO:0098858 actin-based cell projection; GO:0005623 cell; GO:0070062 extracellular exosome; GO:0098590 plasma membrane region; GO:0043209 myelin sheath; GO:0044464 cell …	GO:0052689 carboxylic ester hydrolase activity; GO:0043167 ion binding; GO:0016829 lyase activity; GO:0005515 protein binding; GO:0016787 hydrolase activity; GO:0016836 hydro-lyase activity; GO:0008270 zinc ion binding; GO:0004089 carbonate dehydratase activity; GO:0016835 carbon-oxygen lyase activity; GO:0004064 arylesterase activity; GO:0046914 transition metal ion binding; GO:0003824 catalytic…	K18245	CA2; carbonic anhydrase 2 [EC:4.2.1.1]	hsa00910 Nitrogen metabolism - Homo sapiens (human); hsa01100 Metabolic pathways - Homo sapiens (human); hsa04964 Proximal tubule bicarbonate reclamation - Homo sapiens (human); hsa04966 Collecting duct acid secretion - Homo sapiens (human); hsa04971 Gastric acid secretion - Homo sapiens (human); hsa04972 Pancreatic secretion - Homo sapiens (human); hsa04976 Bile secretion - Homo sapiens (human);	IPR001148;	Alpha carbonic anhydrase;
P00973	2'-5'-oligoadenylate synthase 1 OS=Homo sapiens OX=9606 GN=OAS1	1.134	Up	0.0013592	OAS1	46.028	8.223	8.2	3	3	3	cytoplasm	GO:0044085 cellular component biogenesis; GO:0044700 single organism signaling; GO:0065008 regulation of biological quality; GO:0007166 cell surface receptor signaling pathway; GO:0009117 nucleotide metabolic process; GO:0042593 glucose homeostasis; GO:0098542 defense response to other organism; GO:0071346 cellular response to interferon-gamma; GO:0044699 single-organism process; GO:0009058 biosy…	GO:0043229 intracellular organelle; GO:0005783 endoplasmic reticulum; GO:0005737 cytoplasm; GO:0012505 endomembrane system; GO:0044424 intracellular part; GO:0005829 cytosol; GO:0005623 cell; GO:0005576 extracellular region; GO:0005739 mitochondrion; GO:0043231 intracellular membrane-bounded organelle; GO:0043226 organelle; GO:0005634 nucleus; GO:0005622 intracellular; GO:0044464 cell part; GO:00…	GO:1901265 nucleoside phosphate binding; GO:0005515 protein binding; GO:1901363 heterocyclic compound binding; GO:0097159 organic cyclic compound binding; GO:0003824 catalytic activity; GO:0032553 ribonucleotide binding; GO:0005488 binding; GO:0032550 purine ribonucleoside binding; GO:0043169 cation binding; GO:0043168 anion binding; GO:0032559 adenyl ribonucleotide binding; GO:0030554 adenyl nuc…	K14216	OAS; 2'-5'-oligoadenylate synthetase [EC:2.7.7.84]	hsa04621 NOD-like receptor signaling pathway - Homo sapiens (human); hsa05160 Hepatitis C - Homo sapiens (human); hsa05162 Measles - Homo sapiens (human); hsa05164 Influenza A - Homo sapiens (human); hsa05168 Herpes simplex virus 1 infection - Homo sapiens (human); hsa05169 Epstein-Barr virus infection - Homo sapiens (human);	IPR002934; IPR018952; IPR006116;	Polymerase, nucleotidyl transferase domain; 2'-5'-oligoadenylate synthetase 1, domain 2/C-terminal; 2-5-oligoadenylate synthetase, N-terminal;
P01116	GTPase KRas OS=Homo sapiens OX=9606 GN=KRAS	1.06	Up	0.023577	KRAS	21.656	11.563	14.3	3	5	2	cytoplasm	GO:0044700 single organism signaling; GO:0010941 regulation of cell death; GO:0048732 gland development; GO:0090342 regulation of cell aging; GO:0022414 reproductive process; GO:0030323 respiratory tube development; GO:0043523 regulation of neuron apoptotic process; GO:0031347 regulation of defense response; GO:0044237 cellular metabolic process; GO:0032228 regulation of synaptic transmission, GA…	GO:0016020 membrane; GO:0019898 extrinsic component of membrane; GO:0098857 membrane microdomain; GO:0030054 cell junction; GO:0071944 cell periphery; GO:0005737 cytoplasm; GO:0044424 intracellular part; GO:0031234 extrinsic component of cytoplasmic side of plasma membrane; GO:0005623 cell; GO:0009898 cytoplasmic side of plasma membrane; GO:0098562 cytoplasmic side of membrane; GO:0005925 focal a…	GO:1901265 nucleoside phosphate binding; GO:0016817 hydrolase activity, acting on acid anhydrides; GO:0016787 hydrolase activity; GO:0005515 protein binding; GO:0097159 organic cyclic compound binding; GO:1901363 heterocyclic compound binding; GO:0016462 pyrophosphatase activity; GO:0019003 GDP binding; GO:0003824 catalytic activity; GO:0032553 ribonucleotide binding; GO:0005488 binding; GO:00039…	K07827	KRAS, KRAS2; GTPase KRas	hsa01521 EGFR tyrosine kinase inhibitor resistance - Homo sapiens (human); hsa01522 Endocrine resistance - Homo sapiens (human); hsa04010 MAPK signaling pathway - Homo sapiens (human); hsa04012 ErbB signaling pathway - Homo sapiens (human); hsa04014 Ras signaling pathway - Homo sapiens (human); hsa04015 Rap1 signaling pathway - Homo sapiens (human); hsa04062 Chemokine signaling pathway - Homo sap…	IPR005225; IPR027417;	Small GTP-binding protein domain; P-loop containing nucleoside triphosphate hydrolase;
P02545	Prelamin-A/C OS=Homo sapiens OX=9606 GN=LMNA	0.978	Down	0.0117572	LMNA	74.139	304.82	56.3	36	97	35	nucleus	GO:0044700 single organism signaling; GO:0010941 regulation of cell death; GO:0090342 regulation of cell aging; GO:0090201 negative regulation of release of cytochrome c from mitochondria; GO:0009891 positive regulation of biosynthetic process; GO:0051169 nuclear transport; GO:0010821 regulation of mitochondrion organization; GO:0015031 protein transport; GO:0008285 negative regulation of cell pr…	GO:0016020 membrane; GO:0044421 extracellular region part; GO:0031090 organelle membrane; GO:0005737 cytoplasm; GO:0099512 supramolecular fiber; GO:0044424 intracellular part; GO:0099080 supramolecular complex; GO:0016604 nuclear body; GO:0005623 cell; GO:0044422 organelle part; GO:0043228 non-membrane-bounded organelle; GO:0005856 cytoskeleton; GO:0005652 nuclear lamina; GO:0031974 membrane-encl…	GO:0005515 protein binding; GO:0042802 identical protein binding; GO:0005198 structural molecule activity; GO:0005488 binding;	K12641	LMNA; lamin A/C	hsa04210 Apoptosis - Homo sapiens (human); hsa05410 Hypertrophic cardiomyopathy (HCM) - Homo sapiens (human); hsa05412 Arrhythmogenic right ventricular cardiomyopathy (ARVC) - Homo sapiens (human); hsa05414 Dilated cardiomyopathy (DCM) - Homo sapiens (human);	IPR001322;	Lamin Tail Domain;
P02751	Fibronectin OS=Homo sapiens OX=9606 GN=FN1	1.41	Up	9.7128e-05	FN1	262.62	8.5444	2.6	5	6	5	extracellular	GO:0044085 cellular component biogenesis; GO:0030335 positive regulation of cell migration; GO:0065008 regulation of biological quality; GO:0032270 positive regulation of cellular protein metabolic process; GO:0032989 cellular component morphogenesis; GO:0044237 cellular metabolic process; GO:0045927 positive regulation of growth; GO:0001558 regulation of cell growth; GO:0007492 endoderm developm…	GO:0034774 secretory granule lumen; GO:0016020 membrane; GO:0005615 extracellular space; GO:0044421 extracellular region part; GO:0016324 apical plasma membrane; GO:0031410 cytoplasmic vesicle; GO:0071944 cell periphery; GO:0005737 cytoplasm; GO:0031982 vesicle; GO:0044433 cytoplasmic vesicle part; GO:0032991 macromolecular complex; GO:0044424 intracellular part; GO:0005623 cell; GO:0044420 extra…	GO:0005102 receptor binding; GO:0043167 ion binding; GO:0044877 macromolecular complex binding; GO:0061134 peptidase regulator activity; GO:0016504 peptidase activator activity; GO:0005515 protein binding; GO:0005178 integrin binding; GO:0008201 heparin binding; GO:0098772 molecular function regulator; GO:1901681 sulfur compound binding; GO:0002020 protease binding; GO:0050839 cell adhesion molec…	K05717	FN1; fibronectin 1	hsa04151 PI3K-Akt signaling pathway - Homo sapiens (human); hsa04510 Focal adhesion - Homo sapiens (human); hsa04512 ECM-receptor interaction - Homo sapiens (human); hsa04810 Regulation of actin cytoskeleton - Homo sapiens (human); hsa04933 AGE-RAGE signaling pathway in diabetic complications - Homo sapiens (human); hsa05100 Bacterial invasion of epithelial cells - Homo sapiens (human); hsa05146 …	IPR000083; IPR013783; IPR013806; IPR003961; IPR000562;	Fibronectin, type I; Immunoglobulin-like fold; Kringle-like fold; Fibronectin type III; Fibronectin, type II, collagen-binding;
P03928	ATP synthase protein 8 OS=Homo sapiens OX=9606 GN=MT-ATP8	1.157	Up	0.020437	MT-ATP8	7.9916	2.2098	13.2	1	2	1	extracellular	GO:0009116 nucleoside metabolic process; GO:0042278 purine nucleoside metabolic process; GO:0009167 purine ribonucleoside monophosphate metabolic process; GO:0009117 nucleotide metabolic process; GO:0006839 mitochondrial transport; GO:0044699 single-organism process; GO:0009058 biosynthetic process; GO:0046129 purine ribonucleoside biosynthetic process; GO:0009163 nucleoside biosynthetic process;…	GO:0016020 membrane; GO:0098800 inner mitochondrial membrane protein complex; GO:0031090 organelle membrane; GO:0098796 membrane protein complex; GO:0005737 cytoplasm; GO:0031224 intrinsic component of membrane; GO:0032991 macromolecular complex; GO:0098798 mitochondrial protein complex; GO:0044424 intracellular part; GO:0005623 cell; GO:0044455 mitochondrial membrane part; GO:0044422 organelle p…	GO:0015075 ion transmembrane transporter activity; GO:0022892 substrate-specific transporter activity; GO:0015077 monovalent inorganic cation transmembrane transporter activity; GO:0022890 inorganic cation transmembrane transporter activity; GO:0015078 hydrogen ion transmembrane transporter activity; GO:0008324 cation transmembrane transporter activity; GO:0022891 substrate-specific transmembrane…	K02125	ATPeF08, MTATP8, ATP8; F-type H+-transporting ATPase subunit 8	hsa00190 Oxidative phosphorylation - Homo sapiens (human); hsa01100 Metabolic pathways - Homo sapiens (human); hsa04714 Thermogenesis - Homo sapiens (human); hsa05010 Alzheimer disease - Homo sapiens (human); hsa05012 Parkinson disease - Homo sapiens (human); hsa05016 Huntington disease - Homo sapiens (human);
P04040	Catalase OS=Homo sapiens OX=9606 GN=CAT	1.095	Up	0.0081618	CAT	59.755	66.372	23.1	10	17	10	cytoplasm	GO:0044085 cellular component biogenesis; GO:0001649 osteoblast differentiation; GO:0010941 regulation of cell death; GO:0045321 leukocyte activation; GO:0006066 alcohol metabolic process; GO:0044255 cellular lipid metabolic process; GO:0044237 cellular metabolic process; GO:0032088 negative regulation of NF-kappaB transcription factor activity; GO:0033189 response to vitamin A; GO:0009605 respon…	GO:0016020 membrane; GO:0044421 extracellular region part; GO:0031090 organelle membrane; GO:0005737 cytoplasm; GO:0044433 cytoplasmic vesicle part; GO:0044438 microbody part; GO:0005623 cell; GO:1904813 ficolin-1-rich granule lumen; GO:0044422 organelle part; GO:0005778 peroxisomal membrane; GO:0070062 extracellular exosome; GO:0101002 ficolin-1-rich granule; GO:0005925 focal adhesion; GO:000562…	GO:1901265 nucleoside phosphate binding; GO:0005102 receptor binding; GO:0043167 ion binding; GO:0046983 protein dimerization activity; GO:0016209 antioxidant activity; GO:0004096 catalase activity; GO:0016787 hydrolase activity; GO:0005515 protein binding; GO:0000166 nucleotide binding; GO:0004046 aminoacylase activity; GO:0048037 cofactor binding; GO:0016491 oxidoreductase activity; GO:0097159 …	K03781	katE, CAT, catB, srpA; catalase [EC:1.11.1.6]	hsa00380 Tryptophan metabolism - Homo sapiens (human); hsa00630 Glyoxylate and dicarboxylate metabolism - Homo sapiens (human); hsa01100 Metabolic pathways - Homo sapiens (human); hsa01200 Carbon metabolism - Homo sapiens (human); hsa04068 FoxO signaling pathway - Homo sapiens (human); hsa04146 Peroxisome - Homo sapiens (human); hsa04211 Longevity regulating pathway - Homo sapiens (human); hsa042…	IPR020835; IPR011614; IPR010582;	Catalase-like domain; Catalase core domain; Catalase immune-responsive domain;
P04062	Glucosylceramidase OS=Homo sapiens OX=9606 GN=GBA	1.081	Up	0.0081818	GBA	59.716	34.365	9.9	5	8	5	extracellular	GO:0051971 positive regulation of transmission of nerve impulse; GO:1905037 autophagosome organization; GO:0010941 regulation of cell death; GO:0006066 alcohol metabolic process; GO:0032436 positive regulation of proteasomal ubiquitin-dependent protein catabolic process; GO:0006672 ceramide metabolic process; GO:0009891 positive regulation of biosynthetic process; GO:0044255 cellular lipid metabo…	GO:0016020 membrane; GO:0005615 extracellular space; GO:0044421 extracellular region part; GO:0031090 organelle membrane; GO:0005737 cytoplasm; GO:0031982 vesicle; GO:0044424 intracellular part; GO:0005623 cell; GO:0044422 organelle part; GO:0005775 vacuolar lumen; GO:0031974 membrane-enclosed lumen; GO:0005765 lysosomal membrane; GO:0070062 extracellular exosome; GO:0070013 intracellular organel…	GO:0003824 catalytic activity; GO:0005102 receptor binding; GO:0005488 binding; GO:0016798 hydrolase activity, acting on glycosyl bonds; GO:0004553 hydrolase activity, hydrolyzing O-glycosyl compounds; GO:0005515 protein binding; GO:0016787 hydrolase activity; GO:0004348 glucosylceramidase activity;	K01201	GBA, srfJ; glucosylceramidase [EC:3.2.1.45]	hsa00511 Other glycan degradation - Homo sapiens (human); hsa00600 Sphingolipid metabolism - Homo sapiens (human); hsa01100 Metabolic pathways - Homo sapiens (human); hsa04142 Lysosome - Homo sapiens (human);	IPR033453; IPR013780; IPR033452; IPR017853; IPR013781;	Glycosyl hydrolase family 30, TIM-barrel domain; Glycosyl hydrolase, all-beta; Glycosyl hydrolase family 30, beta sandwich domain; Glycoside hydrolase superfamily; Glycoside hydrolase, catalytic domain;
P04080	Cystatin-B OS=Homo sapiens OX=9606 GN=CSTB	1.057	Up	0.0100575	CSTB	11.139	32.413	49	4	10	4	cytoplasm	GO:0045321 leukocyte activation; GO:0044699 single-organism process; GO:0051234 establishment of localization; GO:0007610 behavior; GO:0010466 negative regulation of peptidase activity; GO:0002274 myeloid leukocyte activation; GO:0044765 single-organism transport; GO:0046903 secretion; GO:0052548 regulation of endopeptidase activity; GO:0002443 leukocyte mediated immunity; GO:0080090 regulation o…	GO:0034774 secretory granule lumen; GO:1904724 tertiary granule lumen; GO:0005615 extracellular space; GO:0044421 extracellular region part; GO:0031410 cytoplasmic vesicle; GO:0005737 cytoplasm; GO:0031982 vesicle; GO:0044433 cytoplasmic vesicle part; GO:0044424 intracellular part; GO:0005623 cell; GO:1904813 ficolin-1-rich granule lumen; GO:0044422 organelle part; GO:0043228 non-membrane-bounded…	GO:0003723 RNA binding; GO:0061134 peptidase regulator activity; GO:0005515 protein binding; GO:0098772 molecular function regulator; GO:0004857 enzyme inhibitor activity; GO:0004866 endopeptidase inhibitor activity; GO:0004869 cysteine-type endopeptidase inhibitor activity; GO:1901363 heterocyclic compound binding; GO:0097159 organic cyclic compound binding; GO:0002020 protease binding; GO:00302…	K13907	CSTA_B; cystatin-A/B		IPR000010;	Cystatin domain;
P04156	Major prion protein OS=Homo sapiens OX=9606 GN=PRNP	0.914	Down	0.023601	PRNP	27.661	1.9279	3.6	1	2	1	extracellular	GO:0044700 single organism signaling; GO:0044085 cellular component biogenesis; GO:1900271 regulation of long-term synaptic potentiation; GO:0002694 regulation of leukocyte activation; GO:0050672 negative regulation of lymphocyte proliferation; GO:0065008 regulation of biological quality; GO:0010941 regulation of cell death; GO:0032944 regulation of mononuclear cell proliferation; GO:0032270 posi…	GO:0016020 membrane; GO:0030425 dendrite; GO:0044421 extracellular region part; GO:0005783 endoplasmic reticulum; GO:0031090 organelle membrane; GO:0019898 extrinsic component of membrane; GO:0071944 cell periphery; GO:0098857 membrane microdomain; GO:0031982 vesicle; GO:0005737 cytoplasm; GO:0031224 intrinsic component of membrane; GO:0044424 intracellular part; GO:0005623 cell; GO:0032279 asymm…	GO:0043008 ATP-dependent protein binding; GO:0051087 chaperone binding; GO:0005521 lamin binding; GO:0043167 ion binding; GO:0015631 tubulin binding; GO:0005515 protein binding; GO:0033218 amide binding; GO:0005507 copper ion binding; GO:0004871 signal transducer activity; GO:0001540 beta-amyloid binding; GO:0060089 molecular transducer activity; GO:0004872 receptor activity; GO:0042802 identical…	K05634	PRNP, PrP, CD230; prion protein	hsa04216 Ferroptosis - Homo sapiens (human); hsa05020 Prion diseases - Homo sapiens (human);	IPR025860; IPR022416;	Major prion protein N-terminal domain; Prion/Doppel protein, beta-ribbon domain;
P04179	"Superoxide dismutase [Mn], mitochondrial OS=Homo sapiens OX=9606 GN=SOD2"	1.063	Up	0.028457	SOD2	24.75	5.0857	14	3	5	3	mitochondria	GO:0044085 cellular component biogenesis; GO:0044700 single organism signaling; GO:0006801 superoxide metabolic process; GO:0010941 regulation of cell death; GO:0065008 regulation of biological quality; GO:0043523 regulation of neuron apoptotic process; GO:0044237 cellular metabolic process; GO:0050877 neurological system process; GO:0008285 negative regulation of cell proliferation; GO:0019430 r…	GO:0005759 mitochondrial matrix; GO:0043229 intracellular organelle; GO:0044421 extracellular region part; GO:0044429 mitochondrial part; GO:0031982 vesicle; GO:0005737 cytoplasm; GO:0044446 intracellular organelle part; GO:0044424 intracellular part; GO:0005623 cell; GO:0005576 extracellular region; GO:0005739 mitochondrion; GO:0044422 organelle part; GO:0070062 extracellular exosome; GO:0031974…	GO:0004784 superoxide dismutase activity; GO:0042802 identical protein binding; GO:0046914 transition metal ion binding; GO:0003824 catalytic activity; GO:0016721 oxidoreductase activity, acting on superoxide radicals as acceptor; GO:0005488 binding; GO:0043167 ion binding; GO:0016209 antioxidant activity; GO:0046872 metal ion binding; GO:0043169 cation binding; GO:0005515 protein binding; GO:003…	K04564	SOD2; superoxide dismutase, Fe-Mn family [EC:1.15.1.1]	hsa04068 FoxO signaling pathway - Homo sapiens (human); hsa04146 Peroxisome - Homo sapiens (human); hsa04211 Longevity regulating pathway - Homo sapiens (human); hsa04213 Longevity regulating pathway - multiple species - Homo sapiens (human); hsa05016 Huntington disease - Homo sapiens (human);	IPR019831; IPR019832;	Manganese/iron superoxide dismutase, N-terminal; Manganese/iron superoxide dismutase, C-terminal;
P04406	Glyceraldehyde-3-phosphate dehydrogenase OS=Homo sapiens OX=9606 GN=GAPDH	1.018	Up	0.043479	GAPDH	36.053	96.293	39.7	11	69	11	cytoplasm	GO:0065008 regulation of biological quality; GO:0009116 nucleoside metabolic process; GO:0006165 nucleoside diphosphate phosphorylation; GO:0019362 pyridine nucleotide metabolic process; GO:0070997 neuron death; GO:0006096 glycolytic process; GO:0010608 posttranscriptional regulation of gene expression; GO:0009185 ribonucleoside diphosphate metabolic process; GO:0071345 cellular response to cytok…	GO:0016020 membrane; GO:0044421 extracellular region part; GO:0031090 organelle membrane; GO:0071944 cell periphery; GO:0005737 cytoplasm; GO:0031982 vesicle; GO:0032991 macromolecular complex; GO:0044424 intracellular part; GO:0005623 cell; GO:0097452 GAIT complex; GO:0044422 organelle part; GO:0043228 non-membrane-bounded organelle; GO:0005856 cytoskeleton; GO:0070062 extracellular exosome; GO:…	GO:0016769 transferase activity, transferring nitrogenous groups; GO:1901265 nucleoside phosphate binding; GO:0016903 oxidoreductase activity, acting on the aldehyde or oxo group of donors; GO:0015631 tubulin binding; GO:0005515 protein binding; GO:0000166 nucleotide binding; GO:0048037 cofactor binding; GO:0016491 oxidoreductase activity; GO:0097159 organic cyclic compound binding; GO:1901363 he…	K00134	GAPDH, gapA; glyceraldehyde 3-phosphate dehydrogenase [EC:1.2.1.12]	hsa00010 Glycolysis / Gluconeogenesis - Homo sapiens (human); hsa01100 Metabolic pathways - Homo sapiens (human); hsa01200 Carbon metabolism - Homo sapiens (human); hsa01230 Biosynthesis of amino acids - Homo sapiens (human); hsa04066 HIF-1 signaling pathway - Homo sapiens (human); hsa05010 Alzheimer disease - Homo sapiens (human);	IPR020829; IPR016040; IPR020828;	Glyceraldehyde 3-phosphate dehydrogenase, catalytic domain; NAD(P)-binding domain; Glyceraldehyde 3-phosphate dehydrogenase, NAD(P) binding domain;
P04818	Thymidylate synthase OS=Homo sapiens OX=9606 GN=TYMS	0.884	Down	0.0107778	TYMS	35.716	35.408	25.6	6	7	6	cytoplasm	GO:0021700 developmental maturation; GO:0065008 regulation of biological quality; GO:0009116 nucleoside metabolic process; GO:0048732 gland development; GO:0009147 pyrimidine nucleoside triphosphate metabolic process; GO:0010608 posttranscriptional regulation of gene expression; GO:0009157 deoxyribonucleoside monophosphate biosynthetic process; GO:0046683 response to organophosphorus; GO:0009163 …	GO:0016020 membrane; GO:0031090 organelle membrane; GO:0005737 cytoplasm; GO:0044424 intracellular part; GO:0005623 cell; GO:0044422 organelle part; GO:0043228 non-membrane-bounded organelle; GO:0005740 mitochondrial envelope; GO:0031974 membrane-enclosed lumen; GO:0005654 nucleoplasm; GO:0070013 intracellular organelle lumen; GO:0005622 intracellular; GO:0044464 cell part; GO:0019866 organelle i…	GO:0003723 RNA binding; GO:1901265 nucleoside phosphate binding; GO:0019842 vitamin binding; GO:0008168 methyltransferase activity; GO:0046983 protein dimerization activity; GO:0043167 ion binding; GO:0005542 folic acid binding; GO:0043177 organic acid binding; GO:0016741 transferase activity, transferring one-carbon groups; GO:0005515 protein binding; GO:0008144 drug binding; GO:0000166 nucleoti…	K00560	thyA, TYMS; thymidylate synthase [EC:2.1.1.45]	hsa00240 Pyrimidine metabolism - Homo sapiens (human); hsa00670 One carbon pool by folate - Homo sapiens (human); hsa01100 Metabolic pathways - Homo sapiens (human); hsa01523 Antifolate resistance - Homo sapiens (human);	IPR023451;	Thymidylate synthase/dCMP hydroxymethylase domain;
P04843	Dolichyl-diphosphooligosaccharide--protein glycosyltransferase subunit 1 OS=Homo sapiens OX=9606 GN=RPN1	1.049	Up	0.0194005	RPN1	68.569	65.76	27.3	15	26	15	endoplasmic reticulum	GO:0043413 macromolecule glycosylation; GO:0044267 cellular protein metabolic process; GO:0044699 single-organism process; GO:0009058 biosynthetic process; GO:0018196 peptidyl-asparagine modification; GO:0044237 cellular metabolic process; GO:0071704 organic substance metabolic process; GO:0008152 metabolic process; GO:1901137 carbohydrate derivative biosynthetic process; GO:1901135 carbohydrate …	GO:0016020 membrane; GO:0044421 extracellular region part; GO:0042175 nuclear outer membrane-endoplasmic reticulum membrane network; GO:0005783 endoplasmic reticulum; GO:0031410 cytoplasmic vesicle; GO:0031982 vesicle; GO:0005737 cytoplasm; GO:0031224 intrinsic component of membrane; GO:0032991 macromolecular complex; GO:0044424 intracellular part; GO:0005623 cell; GO:0044422 organelle part; GO:0…	GO:0097159 organic cyclic compound binding; GO:1901363 heterocyclic compound binding; GO:0003723 RNA binding; GO:0004579 dolichyl-diphosphooligosaccharide-protein glycotransferase activity; GO:0016758 transferase activity, transferring hexosyl groups; GO:0003824 catalytic activity; GO:0005488 binding; GO:0003676 nucleic acid binding; GO:0005515 protein binding; GO:0016757 transferase activity, tr…	K12666	OST1, RPN1; oligosaccharyltransferase complex subunit alpha (ribophorin I)	hsa00510 N-Glycan biosynthesis - Homo sapiens (human); hsa01100 Metabolic pathways - Homo sapiens (human); hsa04141 Protein processing in endoplasmic reticulum - Homo sapiens (human);
P04844	Dolichyl-diphosphooligosaccharide--protein glycosyltransferase subunit 2 OS=Homo sapiens OX=9606 GN=RPN2	1.096	Up	0.031896	RPN2	69.283	17.954	10.9	6	9	6	extracellular	GO:0043413 macromolecule glycosylation; GO:0044267 cellular protein metabolic process; GO:0044699 single-organism process; GO:0009058 biosynthetic process; GO:0018196 peptidyl-asparagine modification; GO:0050896 response to stimulus; GO:0044237 cellular metabolic process; GO:0071704 organic substance metabolic process; GO:0042493 response to drug; GO:0008152 metabolic process; GO:1901137 carbohyd…	GO:0016020 membrane; GO:0042175 nuclear outer membrane-endoplasmic reticulum membrane network; GO:0005783 endoplasmic reticulum; GO:0031090 organelle membrane; GO:0005737 cytoplasm; GO:0031224 intrinsic component of membrane; GO:0032991 macromolecular complex; GO:0044424 intracellular part; GO:0005623 cell; GO:0044422 organelle part; GO:0005776 autophagosome; GO:1902494 catalytic complex; GO:0044…	GO:0043022 ribosome binding; GO:0003824 catalytic activity; GO:0005488 binding; GO:0044877 macromolecular complex binding; GO:0005515 protein binding; GO:0016757 transferase activity, transferring glycosyl groups; GO:0016740 transferase activity; GO:0043021 ribonucleoprotein complex binding;	K12667	SWP1, RPN2; oligosaccharyltransferase complex subunit delta (ribophorin II)	hsa00510 N-Glycan biosynthesis - Homo sapiens (human); hsa01100 Metabolic pathways - Homo sapiens (human); hsa04141 Protein processing in endoplasmic reticulum - Homo sapiens (human);
P05114	Non-histone chromosomal protein HMG-14 OS=Homo sapiens OX=9606 GN=HMGN1	0.933	Down	0.0166237	HMGN1	10.659	5.246	27	3	4	3	nucleus	GO:0048569 post-embryonic animal organ development; GO:0006289 nucleotide-excision repair; GO:0009891 positive regulation of biosynthetic process; GO:0044699 single-organism process; GO:0044237 cellular metabolic process; GO:2001141 regulation of RNA biosynthetic process; GO:0008152 metabolic process; GO:0009893 positive regulation of metabolic process; GO:0050678 regulation of epithelial cell pr…	GO:0043229 intracellular organelle; GO:0043232 intracellular non-membrane-bounded organelle; GO:0044446 intracellular organelle part; GO:0005737 cytoplasm; GO:0031981 nuclear lumen; GO:0044424 intracellular part; GO:0005623 cell; GO:0044422 organelle part; GO:0044427 chromosomal part; GO:0043228 non-membrane-bounded organelle; GO:0043231 intracellular membrane-bounded organelle; GO:0043226 organe…	GO:0097159 organic cyclic compound binding; GO:1901363 heterocyclic compound binding; GO:0003677 DNA binding; GO:0031490 chromatin DNA binding; GO:0005488 binding; GO:0044877 macromolecular complex binding; GO:0003676 nucleic acid binding; GO:0031491 nucleosome binding; GO:0003682 chromatin binding; GO:0031492 nucleosomal DNA binding;	K11299	HMGN1; high-mobility group nucleosome-binding domain-containing protein 1
P05141	ADP/ATP translocase 2 OS=Homo sapiens OX=9606 GN=SLC25A5	1.018	Up	0.040675	SLC25A5	32.852	46.527	23.8	8	21	4	cytoplasm	GO:0010941 regulation of cell death; GO:0065008 regulation of biological quality; GO:0009968 negative regulation of signal transduction; GO:0051129 negative regulation of cellular component organization; GO:0006839 mitochondrial transport; GO:0050796 regulation of insulin secretion; GO:0023051 regulation of signaling; GO:0051046 regulation of secretion; GO:0044699 single-organism process; GO:0015…	GO:0016020 membrane; GO:0044421 extracellular region part; GO:0031090 organelle membrane; GO:0071944 cell periphery; GO:0031982 vesicle; GO:0005737 cytoplasm; GO:0032991 macromolecular complex; GO:0031224 intrinsic component of membrane; GO:0044424 intracellular part; GO:0005887 integral component of plasma membrane; GO:0005623 cell; GO:0044422 organelle part; GO:0043228 non-membrane-bounded orga…	GO:0015216 purine nucleotide transmembrane transporter activity; GO:0005345 purine nucleobase transmembrane transporter activity; GO:0031625 ubiquitin protein ligase binding; GO:0000295 adenine nucleotide transmembrane transporter activity; GO:0022892 substrate-specific transporter activity; GO:0005471 ATP:ADP antiporter activity; GO:0005515 protein binding; GO:0015297 antiporter activity; GO:009…	K05863	SLC25A4S, ANT; solute carrier family 25 (mitochondrial adenine nucleotide translocator), member 4/5/6/31	hsa04020 Calcium signaling pathway - Homo sapiens (human); hsa04022 cGMP-PKG signaling pathway - Homo sapiens (human); hsa04217 Necroptosis - Homo sapiens (human); hsa04218 Cellular senescence - Homo sapiens (human); hsa05012 Parkinson disease - Homo sapiens (human); hsa05016 Huntington disease - Homo sapiens (human); hsa05164 Influenza A - Homo sapiens (human); hsa05166 Human T-cell leukemia vir…	IPR023395;	Mitochondrial carrier domain;
P05162	Galectin-2 OS=Homo sapiens OX=9606 GN=LGALS2	0.94	Down	0.025182	LGALS2	14.644	22.173	53.8	6	9	6	cytoplasm			GO:0030246 carbohydrate binding; GO:0097367 carbohydrate derivative binding; GO:0005515 protein binding; GO:0016936 galactoside binding; GO:0005488 binding;	K10090	LGALS2; galectin-2		IPR001079; IPR013320;	Galectin, carbohydrate recognition domain; Concanavalin A-like lectin/glucanase domain;
P05387	60S acidic ribosomal protein P2 OS=Homo sapiens OX=9606 GN=RPLP2	0.958	Down	0.046262	RPLP2	11.665	133.86	53	4	16	4	mitochondria	GO:0044085 cellular component biogenesis; GO:0022613 ribonucleoprotein complex biogenesis; GO:0072594 establishment of protein localization to organelle; GO:0006518 peptide metabolic process; GO:0009058 biosynthetic process; GO:0044764 multi-organism cellular process; GO:0044237 cellular metabolic process; GO:0015031 protein transport; GO:0051234 establishment of localization; GO:0006605 protein …	GO:0016020 membrane; GO:0044421 extracellular region part; GO:0030054 cell junction; GO:0031982 vesicle; GO:0005737 cytoplasm; GO:0032991 macromolecular complex; GO:0044424 intracellular part; GO:0005623 cell; GO:0044422 organelle part; GO:0043228 non-membrane-bounded organelle; GO:0070062 extracellular exosome; GO:0005925 focal adhesion; GO:0044391 ribosomal subunit; GO:0005622 intracellular; GO…	GO:0005515 protein binding; GO:0003735 structural constituent of ribosome; GO:0005198 structural molecule activity; GO:0005488 binding;	K02943	RP-LP2, RPLP2; large subunit ribosomal protein LP2	hsa03010 Ribosome - Homo sapiens (human);
P05455	Lupus La protein OS=Homo sapiens OX=9606 GN=SSB	0.97	Down	0.039222	SSB	46.836	97.827	35.5	16	29	16	nucleus	GO:0075522 IRES-dependent viral translational initiation; GO:1903608 protein localization to cytoplasmic stress granule; GO:0006518 peptide metabolic process; GO:0009058 biosynthetic process; GO:0044764 multi-organism cellular process; GO:0009451 RNA modification; GO:0044237 cellular metabolic process; GO:0008152 metabolic process; GO:0044033 multi-organism metabolic process; GO:0002181 cytoplasm…	GO:0043229 intracellular organelle; GO:0000784 nuclear chromosome, telomeric region; GO:0000781 chromosome, telomeric region; GO:0043232 intracellular non-membrane-bounded organelle; GO:0044446 intracellular organelle part; GO:0032991 macromolecular complex; GO:0031981 nuclear lumen; GO:0044424 intracellular part; GO:0005623 cell; GO:0044422 organelle part; GO:0044427 chromosomal part; GO:0043228…	GO:0097159 organic cyclic compound binding; GO:1901363 heterocyclic compound binding; GO:0003729 mRNA binding; GO:0003723 RNA binding; GO:1901265 nucleoside phosphate binding; GO:0000049 tRNA binding; GO:0005488 binding; GO:0003676 nucleic acid binding; GO:0005515 protein binding; GO:0000166 nucleotide binding; GO:0036094 small molecule binding;	K11090	LA, SSB; lupus La protein	hsa05322 Systemic lupus erythematosus - Homo sapiens (human);	IPR011991; IPR006630; IPR000504; IPR012677; IPR014886;	Winged helix-turn-helix DNA-binding domain; RNA-binding protein Lupus La; RNA recognition motif domain; Nucleotide-binding alpha-beta plait domain; La protein, RNA-binding domain;
P05556	Integrin beta-1 OS=Homo sapiens OX=9606 GN=ITGB1	1.049	Up	0.0024803	ITGB1	88.414	75.732	18	14	34	14	extracellular	GO:0044085 cellular component biogenesis; GO:0044700 single organism signaling; GO:0044409 entry into host; GO:0090130 tissue migration; GO:0010941 regulation of cell death; GO:0022414 reproductive process; GO:0043009 chordate embryonic development; GO:0044237 cellular metabolic process; GO:0055098 response to low-density lipoprotein particle; GO:0021932 hindbrain radial glia guided cell migratio…	GO:0030425 dendrite; GO:0016020 membrane; GO:0044421 extracellular region part; GO:0009897 external side of plasma membrane; GO:0071437 invadopodium; GO:0098857 membrane microdomain; GO:0032587 ruffle membrane; GO:0005737 cytoplasm; GO:0032991 macromolecular complex; GO:0071438 invadopodium membrane; GO:0005887 integral component of plasma membrane; GO:0098858 actin-based cell projection; GO:0005…	GO:0038023 signaling receptor activity; GO:0098639 collagen binding involved in cell-matrix adhesion; GO:0001968 fibronectin binding; GO:0046982 protein heterodimerization activity; GO:0005102 receptor binding; GO:0015026 coreceptor activity; GO:0043167 ion binding; GO:0046983 protein dimerization activity; GO:0044877 macromolecular complex binding; GO:0005515 protein binding; GO:0005178 integrin…	K05719	ITGB1, CD29; integrin beta 1	hsa04015 Rap1 signaling pathway - Homo sapiens (human); hsa04145 Phagosome - Homo sapiens (human); hsa04151 PI3K-Akt signaling pathway - Homo sapiens (human); hsa04360 Axon guidance - Homo sapiens (human); hsa04510 Focal adhesion - Homo sapiens (human); hsa04512 ECM-receptor interaction - Homo sapiens (human); hsa04514 Cell adhesion molecules (CAMs) - Homo sapiens (human); hsa04530 Tight junction…	IPR033760; IPR002369; IPR012896; IPR016201; IPR013111; IPR032695; IPR002035; IPR014836;	Integrin beta N-terminal; Integrin beta subunit, VWA domain; Integrin beta subunit, tail; PSI domain; EGF-like domain, extracellular; Integrin domain; von Willebrand factor, type A; Integrin beta subunit, cytoplasmic domain;
P06744	Glucose-6-phosphate isomerase OS=Homo sapiens OX=9606 GN=GPI	1.05	Up	0.0166177	GPI	63.146	122.34	17.6	9	22	9	cytoplasm	GO:0042181 ketone biosynthetic process; GO:0065008 regulation of biological quality; GO:0009116 nucleoside metabolic process; GO:0010941 regulation of cell death; GO:0045321 leukocyte activation; GO:0006165 nucleoside diphosphate phosphorylation; GO:0019362 pyridine nucleotide metabolic process; GO:0006096 glycolytic process; GO:0043009 chordate embryonic development; GO:0002262 myeloid cell home…	GO:0034774 secretory granule lumen; GO:0060170 ciliary membrane; GO:0016020 membrane; GO:0005615 extracellular space; GO:0044421 extracellular region part; GO:0031410 cytoplasmic vesicle; GO:0031090 organelle membrane; GO:0071944 cell periphery; GO:0031982 vesicle; GO:0005737 cytoplasm; GO:0044433 cytoplasmic vesicle part; GO:0044424 intracellular part; GO:0005623 cell; GO:1904813 ficolin-1-rich …	GO:0008083 growth factor activity; GO:0031625 ubiquitin protein ligase binding; GO:0005102 receptor binding; GO:0005515 protein binding; GO:0048029 monosaccharide binding; GO:0016861 intramolecular oxidoreductase activity, interconverting aldoses and ketoses; GO:0004347 glucose-6-phosphate isomerase activity; GO:0005125 cytokine activity; GO:0016853 isomerase activity; GO:0003824 catalytic activi…	K01810	GPI, pgi; glucose-6-phosphate isomerase [EC:5.3.1.9]	hsa00010 Glycolysis / Gluconeogenesis - Homo sapiens (human); hsa00030 Pentose phosphate pathway - Homo sapiens (human); hsa00500 Starch and sucrose metabolism - Homo sapiens (human); hsa00520 Amino sugar and nucleotide sugar metabolism - Homo sapiens (human); hsa01100 Metabolic pathways - Homo sapiens (human); hsa01200 Carbon metabolism - Homo sapiens (human);	IPR023096;	Phosphoglucose isomerase, C-terminal;
P06748	Nucleophosmin OS=Homo sapiens OX=9606 GN=NPM1	0.931	Down	0.0033045	NPM1	32.575	56.653	36.4	10	40	10	nucleus	GO:0044700 single organism signaling; GO:0044085 cellular component biogenesis; GO:1902807 negative regulation of cell cycle G1/S phase transition; GO:0010941 regulation of cell death; GO:0010608 posttranscriptional regulation of gene expression; GO:0009891 positive regulation of biosynthetic process; GO:0044237 cellular metabolic process; GO:0010564 regulation of cell cycle process; GO:0072431 s…	GO:0016020 membrane; GO:0030054 cell junction; GO:0005737 cytoplasm; GO:0032991 macromolecular complex; GO:0044424 intracellular part; GO:0005623 cell; GO:0044422 organelle part; GO:0043228 non-membrane-bounded organelle; GO:0031974 membrane-enclosed lumen; GO:0005856 cytoskeleton; GO:0005815 microtubule organizing center; GO:0005654 nucleoplasm; GO:0005925 focal adhesion; GO:0070013 intracellula…	GO:0046983 protein dimerization activity; GO:0019901 protein kinase binding; GO:0005515 protein binding; GO:0004860 protein kinase inhibitor activity; GO:0019207 kinase regulator activity; GO:0043023 ribosomal large subunit binding; GO:0004857 enzyme inhibitor activity; GO:0098772 molecular function regulator; GO:0097159 organic cyclic compound binding; GO:1901363 heterocyclic compound binding; G…	K11276	NPM1; nucleophosmin 1		IPR024057; IPR032569;	Nucleoplasmin core domain; Nucleophosmin, C-terminal;
P06753	Tropomyosin alpha-3 chain OS=Homo sapiens OX=9606 GN=TPM3	0.962	Down	0.00123935	TPM3	32.95	13.578	30.9	11	17	5	cytoplasm	GO:0030048 actin filament-based movement; GO:0016043 cellular component organization; GO:0030049 muscle filament sliding; GO:0070252 actin-mediated cell contraction; GO:0003012 muscle system process; GO:0003008 system process; GO:0033275 actin-myosin filament sliding; GO:0044763 single-organism cellular process; GO:0007015 actin filament organization; GO:0044699 single-organism process; GO:003250…	GO:0044421 extracellular region part; GO:0030016 myofibril; GO:0031982 vesicle; GO:0005737 cytoplasm; GO:0099512 supramolecular fiber; GO:0044424 intracellular part; GO:0099080 supramolecular complex; GO:0005623 cell; GO:0032432 actin filament bundle; GO:0044422 organelle part; GO:0005862 muscle thin filament tropomyosin; GO:0043228 non-membrane-bounded organelle; GO:0070062 extracellular exosome…	GO:0051015 actin filament binding; GO:0008092 cytoskeletal protein binding; GO:0005488 binding; GO:0044877 macromolecular complex binding; GO:0003779 actin binding; GO:0005515 protein binding; GO:0008307 structural constituent of muscle; GO:0005198 structural molecule activity; GO:0032403 protein complex binding;	K09290	TPM3; tropomyosin 3	hsa04260 Cardiac muscle contraction - Homo sapiens (human); hsa04261 Adrenergic signaling in cardiomyocytes - Homo sapiens (human); hsa05200 Pathways in cancer - Homo sapiens (human); hsa05216 Thyroid cancer - Homo sapiens (human); hsa05410 Hypertrophic cardiomyopathy (HCM) - Homo sapiens (human); hsa05414 Dilated cardiomyopathy (DCM) - Homo sapiens (human);
P07099	Epoxide hydrolase 1 OS=Homo sapiens OX=9606 GN=EPHX1	1.065	Up	0.0056779	EPHX1	52.948	37.075	22.4	10	19	10	endoplasmic reticulum	GO:0071466 cellular response to xenobiotic stimulus; GO:0051716 cellular response to stimulus; GO:0014070 response to organic cyclic compound; GO:0006725 cellular aromatic compound metabolic process; GO:0009636 response to toxic substance; GO:0010033 response to organic substance; GO:0050896 response to stimulus; GO:0044237 cellular metabolic process; GO:0019439 aromatic compound catabolic proces…	GO:0016020 membrane; GO:0043229 intracellular organelle; GO:0042175 nuclear outer membrane-endoplasmic reticulum membrane network; GO:0005783 endoplasmic reticulum; GO:0031090 organelle membrane; GO:0044446 intracellular organelle part; GO:0005737 cytoplasm; GO:0031224 intrinsic component of membrane; GO:0012505 endomembrane system; GO:0044424 intracellular part; GO:0005623 cell; GO:0016021 integ…	GO:0033961 cis-stilbene-oxide hydrolase activity; GO:0016787 hydrolase activity; GO:0016801 hydrolase activity, acting on ether bonds; GO:0004301 epoxide hydrolase activity; GO:0003824 catalytic activity; GO:0016803 ether hydrolase activity;	K01253	EPHX1; microsomal epoxide hydrolase [EC:3.3.2.9]	hsa00980 Metabolism of xenobiotics by cytochrome P450 - Homo sapiens (human); hsa04976 Bile secretion - Homo sapiens (human); hsa05204 Chemical carcinogenesis - Homo sapiens (human);	IPR010497; IPR029058;	Epoxide hydrolase, N-terminal; Alpha/Beta hydrolase fold;
P07205	Phosphoglycerate kinase 2 OS=Homo sapiens OX=9606 GN=PGK2	1.189	Up	0.034398	PGK2	44.796	4.0123	15.8	6	19	1	cytoplasm	GO:0006757 ATP generation from ADP; GO:0009116 nucleoside metabolic process; GO:0042278 purine nucleoside metabolic process; GO:0006165 nucleoside diphosphate phosphorylation; GO:0046031 ADP metabolic process; GO:0019362 pyridine nucleotide metabolic process; GO:0006096 glycolytic process; GO:0009167 purine ribonucleoside monophosphate metabolic process; GO:0051674 localization of cell; GO:000911…	GO:0043229 intracellular organelle; GO:0005929 cilium; GO:0042995 cell projection; GO:0044421 extracellular region part; GO:0005737 cytoplasm; GO:0031982 vesicle; GO:0036126 sperm flagellum; GO:0097729 9+2 motile cilium; GO:0044424 intracellular part; GO:0044463 cell projection part; GO:0031514 motile cilium; GO:0005623 cell; GO:0005576 extracellular region; GO:0044422 organelle part; GO:0043226 …	GO:0005524 ATP binding; GO:1901265 nucleoside phosphate binding; GO:0001882 nucleoside binding; GO:0043167 ion binding; GO:0000166 nucleotide binding; GO:0016774 phosphotransferase activity, carboxyl group as acceptor; GO:0097159 organic cyclic compound binding; GO:1901363 heterocyclic compound binding; GO:0032549 ribonucleoside binding; GO:0097367 carbohydrate derivative binding; GO:0016301 kina…	K00927	PGK, pgk; phosphoglycerate kinase [EC:2.7.2.3]	hsa00010 Glycolysis / Gluconeogenesis - Homo sapiens (human); hsa01100 Metabolic pathways - Homo sapiens (human); hsa01200 Carbon metabolism - Homo sapiens (human); hsa01230 Biosynthesis of amino acids - Homo sapiens (human); hsa04066 HIF-1 signaling pathway - Homo sapiens (human);	IPR015824; IPR015901;	Phosphoglycerate kinase, N-terminal; Phosphoglycerate kinase, C-terminal;
P07225	Vitamin K-dependent protein S OS=Homo sapiens OX=9606 GN=PROS1	1.149	Up	0.0175022	PROS1	75.122	38.986	2.7	1	1	1	extracellular	GO:0007596 blood coagulation; GO:0065008 regulation of biological quality; GO:0006518 peptide metabolic process; GO:0051674 localization of cell; GO:0006465 signal peptide processing; GO:0051241 negative regulation of multicellular organismal process; GO:0044699 single-organism process; GO:0016485 protein processing; GO:0031347 regulation of defense response; GO:0044237 cellular metabolic process…	GO:0034774 secretory granule lumen; GO:0016020 membrane; GO:0005783 endoplasmic reticulum; GO:0042175 nuclear outer membrane-endoplasmic reticulum membrane network; GO:0005615 extracellular space; GO:0044421 extracellular region part; GO:0031410 cytoplasmic vesicle; GO:0031090 organelle membrane; GO:0071944 cell periphery; GO:0031982 vesicle; GO:0005737 cytoplasm; GO:0044433 cytoplasmic vesicle p…	GO:0030234 enzyme regulator activity; GO:0005488 binding; GO:0043167 ion binding; GO:0030414 peptidase inhibitor activity; GO:0061134 peptidase regulator activity; GO:0043169 cation binding; GO:0046872 metal ion binding; GO:0005515 protein binding; GO:0061135 endopeptidase regulator activity; GO:0005509 calcium ion binding; GO:0004857 enzyme inhibitor activity; GO:0098772 molecular function regul…	K03908	PROS1; protein S	hsa04610 Complement and coagulation cascades - Homo sapiens (human);	IPR017857; IPR000294; IPR001881; IPR000742; IPR013320; IPR001791; IPR009030;	Coagulation factor, subgroup, Gla domain; Gamma-carboxyglutamic acid-rich (GLA) domain; EGF-like calcium-binding domain; EGF-like domain; Concanavalin A-like lectin/glucanase domain; Laminin G domain; Growth factor receptor cysteine-rich domain;
P07339	Cathepsin D OS=Homo sapiens OX=9606 GN=CTSD	0.977	Down	0.042464	CTSD	44.552	62.236	30.1	9	24	9	extracellular	GO:0044707 single-multicellular organism process; GO:0045321 leukocyte activation; GO:0002283 neutrophil activation involved in immune response; GO:0002252 immune effector process; GO:0044236 multicellular organism metabolic process; GO:0044699 single-organism process; GO:0006914 autophagy; GO:0050896 response to stimulus; GO:0044237 cellular metabolic process; GO:0071704 organic substance metabo…	GO:0016020 membrane; GO:0034774 secretory granule lumen; GO:1904724 tertiary granule lumen; GO:0005615 extracellular space; GO:0044421 extracellular region part; GO:0031410 cytoplasmic vesicle; GO:0098857 membrane microdomain; GO:0005737 cytoplasm; GO:0031982 vesicle; GO:0044433 cytoplasmic vesicle part; GO:0044424 intracellular part; GO:0005623 cell; GO:1904813 ficolin-1-rich granule lumen; GO:0…	GO:0004252 serine-type endopeptidase activity; GO:0004175 endopeptidase activity; GO:0008233 peptidase activity; GO:0017171 serine hydrolase activity; GO:0003824 catalytic activity; GO:0005488 binding; GO:0004190 aspartic-type endopeptidase activity; GO:0008236 serine-type peptidase activity; GO:0070011 peptidase activity, acting on L-amino acid peptides; GO:0008234 cysteine-type peptidase activi…	K01379	CTSD; cathepsin D [EC:3.4.23.5]	hsa04071 Sphingolipid signaling pathway - Homo sapiens (human); hsa04140 Autophagy - animal - Homo sapiens (human); hsa04142 Lysosome - Homo sapiens (human); hsa04210 Apoptosis - Homo sapiens (human); hsa04915 Estrogen signaling pathway - Homo sapiens (human); hsa05152 Tuberculosis - Homo sapiens (human);	IPR012848; IPR033121; IPR021109;	Aspartic peptidase, N-terminal; Peptidase family A1 domain; Aspartic peptidase domain;
P07384	Calpain-1 catalytic subunit OS=Homo sapiens OX=9606 GN=CAPN1	1.051	Up	0.00043719	CAPN1	81.889	33.152	20	12	21	12	nucleus	GO:0048732 gland development; GO:0045321 leukocyte activation; GO:0031424 keratinization; GO:0048869 cellular developmental process; GO:0044699 single-organism process; GO:0044237 cellular metabolic process; GO:0051234 establishment of localization; GO:0009913 epidermal cell differentiation; GO:0008152 metabolic process; GO:0022617 extracellular matrix disassembly; GO:0008544 epidermis developmen…	GO:0016020 membrane; GO:0044421 extracellular region part; GO:0031410 cytoplasmic vesicle; GO:0030054 cell junction; GO:0071944 cell periphery; GO:0031982 vesicle; GO:0005737 cytoplasm; GO:0044433 cytoplasmic vesicle part; GO:0044424 intracellular part; GO:0005623 cell; GO:1904813 ficolin-1-rich granule lumen; GO:0044422 organelle part; GO:0070062 extracellular exosome; GO:0031974 membrane-enclos…	GO:0004175 endopeptidase activity; GO:0004198 calcium-dependent cysteine-type endopeptidase activity; GO:0008233 peptidase activity; GO:0003824 catalytic activity; GO:0005488 binding; GO:0043167 ion binding; GO:0046872 metal ion binding; GO:0043169 cation binding; GO:0070011 peptidase activity, acting on L-amino acid peptides; GO:0005515 protein binding; GO:0016787 hydrolase activity; GO:0008234 …	K01367	CAPN1; calpain-1 [EC:3.4.22.52]	hsa04141 Protein processing in endoplasmic reticulum - Homo sapiens (human); hsa04210 Apoptosis - Homo sapiens (human); hsa04217 Necroptosis - Homo sapiens (human); hsa04218 Cellular senescence - Homo sapiens (human); hsa05010 Alzheimer disease - Homo sapiens (human);	IPR022683; IPR033883; IPR022682; IPR002048; IPR011992; IPR001300;	Peptidase C2, calpain, domain III; Calpain subdomain III; Peptidase C2, calpain, large subunit, domain III; EF-hand domain; EF-hand domain pair; Peptidase C2, calpain, catalytic domain;
P07437	Tubulin beta chain OS=Homo sapiens OX=9606 GN=TUBB	1.048	Up	0.023255	TUBB	49.67	64.299	34	12	58	2	cytoplasm,nucleus	GO:0044085 cellular component biogenesis; GO:0045321 leukocyte activation; GO:0060271 cilium assembly; GO:0044699 single-organism process; GO:0044782 cilium organization; GO:0051234 establishment of localization; GO:0051225 spindle assembly; GO:0051649 establishment of localization in cell; GO:0022607 cellular component assembly; GO:0044770 cell cycle phase transition; GO:0001906 cell killing; GO…	GO:0044421 extracellular region part; GO:0005737 cytoplasm; GO:0044433 cytoplasmic vesicle part; GO:0032991 macromolecular complex; GO:0035578 azurophil granule lumen; GO:0005623 cell; GO:0099080 supramolecular complex; GO:0044422 organelle part; GO:0005775 vacuolar lumen; GO:0043228 non-membrane-bounded organelle; GO:0070062 extracellular exosome; GO:0005622 intracellular; GO:0099503 secretory v…	GO:1901265 nucleoside phosphate binding; GO:0031625 ubiquitin protein ligase binding; GO:0005102 receptor binding; GO:0016817 hydrolase activity, acting on acid anhydrides; GO:0016787 hydrolase activity; GO:0005515 protein binding; GO:0042288 MHC class I protein binding; GO:0032794 GTPase activating protein binding; GO:1901363 heterocyclic compound binding; GO:0097159 organic cyclic compound bind…	K07375	TUBB; tubulin beta	hsa04145 Phagosome - Homo sapiens (human); hsa04540 Gap junction - Homo sapiens (human); hsa05130 Pathogenic Escherichia coli infection - Homo sapiens (human);	IPR003008; IPR023123; IPR008280; IPR018316;	Tubulin/FtsZ, GTPase domain; Tubulin, C-terminal; Tubulin/FtsZ, C-terminal; Tubulin/FtsZ, 2-layer sandwich domain;
P07814	Bifunctional glutamate/proline--tRNA ligase OS=Homo sapiens OX=9606 GN=EPRS	1.011	Up	0.025622	EPRS	170.59	323.31	30.5	39	75	38	cytoplasm	GO:0044085 cellular component biogenesis; GO:0006518 peptide metabolic process; GO:0010608 posttranscriptional regulation of gene expression; GO:0071346 cellular response to interferon-gamma; GO:0044699 single-organism process; GO:0009058 biosynthetic process; GO:0071345 cellular response to cytokine stimulus; GO:0044237 cellular metabolic process; GO:0008152 metabolic process; GO:0006520 cellula…	GO:0016020 membrane; GO:0044464 cell part; GO:0005622 intracellular; GO:0005737 cytoplasm; GO:0032991 macromolecular complex; GO:0044424 intracellular part; GO:1990904 ribonucleoprotein complex; GO:0030529 intracellular ribonucleoprotein complex; GO:0043234 protein complex; GO:0005623 cell; GO:0005829 cytosol; GO:0097452 GAIT complex; GO:0044444 cytoplasmic part; GO:0017101 aminoacyl-tRNA synthet…	GO:0016876 ligase activity, forming aminoacyl-tRNA and related compounds; GO:0003723 RNA binding; GO:0005524 ATP binding; GO:0035613 RNA stem-loop binding; GO:1901265 nucleoside phosphate binding; GO:0016875 ligase activity, forming carbon-oxygen bonds; GO:0004818 glutamate-tRNA ligase activity; GO:0001882 nucleoside binding; GO:0043167 ion binding; GO:0016874 ligase activity; GO:0005515 protein …	K14163	EPRS; bifunctional glutamyl/prolyl-tRNA synthetase [EC:6.1.1.17 6.1.1.15]	hsa00860 Porphyrin and chlorophyll metabolism - Homo sapiens (human); hsa00970 Aminoacyl-tRNA biosynthesis - Homo sapiens (human); hsa01100 Metabolic pathways - Homo sapiens (human);	IPR002314; IPR020056; IPR000738; IPR006195; IPR004154; IPR009068; IPR017449; IPR020059; IPR016061; IPR020061; IPR004046; IPR011035; IPR020058; IPR014729; IPR033721; IPR010987;	Aminoacyl-tRNA synthetase, class II (G/ P/ S/T); Ribosomal protein L25/Gln-tRNA synthetase, beta-barrel domain; WHEP-TRS domain; Aminoacyl-tRNA synthetase, class II; Anticodon-binding; S15/NS1, RNA-binding; Prolyl-tRNA synthetase, class II; Glutamyl/glutaminyl-tRNA synthetase, class Ib, anti-codon binding domain; Proline-tRNA ligase, class II, C-terminal; Glutamyl/glutaminyl-tRNA synthetase, clas…
P07900	Heat shock protein HSP 90-alpha OS=Homo sapiens OX=9606 GN=HSP90AA1	0.959	Down	0.0023185	HSP90AA1	84.659	144.96	37.8	25	78	13	cytoplasm	GO:0044700 single organism signaling; GO:0044085 cellular component biogenesis; GO:0065008 regulation of biological quality; GO:0022613 ribonucleoprotein complex biogenesis; GO:0045321 leukocyte activation; GO:0045428 regulation of nitric oxide biosynthetic process; GO:0022618 ribonucleoprotein complex assembly; GO:0007166 cell surface receptor signaling pathway; GO:0051973 positive regulation of…	GO:0016020 membrane; GO:0034774 secretory granule lumen; GO:0044421 extracellular region part; GO:0031410 cytoplasmic vesicle; GO:0071944 cell periphery; GO:0032587 ruffle membrane; GO:0031982 vesicle; GO:0005737 cytoplasm; GO:0044433 cytoplasmic vesicle part; GO:0044424 intracellular part; GO:0005623 cell; GO:1904813 ficolin-1-rich granule lumen; GO:0044422 organelle part; GO:0048770 pigment gra…	GO:0030235 nitric-oxide synthase regulator activity; GO:1901265 nucleoside phosphate binding; GO:0016773 phosphotransferase activity, alcohol group as acceptor; GO:1990782 protein tyrosine kinase binding; GO:0070182 DNA polymerase binding; GO:0046983 protein dimerization activity; GO:0019901 protein kinase binding; GO:0016817 hydrolase activity, acting on acid anhydrides; GO:0004713 protein tyros…	K04079	HSP90A, htpG; molecular chaperone HtpG	hsa04141 Protein processing in endoplasmic reticulum - Homo sapiens (human); hsa04151 PI3K-Akt signaling pathway - Homo sapiens (human); hsa04217 Necroptosis - Homo sapiens (human); hsa04612 Antigen processing and presentation - Homo sapiens (human); hsa04621 NOD-like receptor signaling pathway - Homo sapiens (human); hsa04657 IL-17 signaling pathway - Homo sapiens (human); hsa04659 Th17 cell dif…	IPR020575; IPR020568; IPR003594;	Heat shock protein Hsp90, N-terminal; Ribosomal protein S5 domain 2-type fold; Histidine kinase-like ATPase, C-terminal domain;
P07919	"Cytochrome b-c1 complex subunit 6, mitochondrial OS=Homo sapiens OX=9606 GN=UQCRH"	1.043	Up	0.040477	UQCRH	10.739	36.286	46.2	4	5	4	extracellular	GO:0009116 nucleoside metabolic process; GO:0042278 purine nucleoside metabolic process; GO:0009167 purine ribonucleoside monophosphate metabolic process; GO:0009117 nucleotide metabolic process; GO:0044699 single-organism process; GO:0044237 cellular metabolic process; GO:0006796 phosphate-containing compound metabolic process; GO:0006122 mitochondrial electron transport, ubiquinol to cytochrome…	GO:0016020 membrane; GO:0098800 inner mitochondrial membrane protein complex; GO:0031090 organelle membrane; GO:0098796 membrane protein complex; GO:0005737 cytoplasm; GO:0031224 intrinsic component of membrane; GO:0032991 macromolecular complex; GO:0044424 intracellular part; GO:0098798 mitochondrial protein complex; GO:0005623 cell; GO:0044455 mitochondrial membrane part; GO:0044422 organelle p…	GO:0008121 ubiquinol-cytochrome-c reductase activity; GO:0015075 ion transmembrane transporter activity; GO:0016679 oxidoreductase activity, acting on diphenols and related substances as donors; GO:0022892 substrate-specific transporter activity; GO:0005515 protein binding; GO:0015077 monovalent inorganic cation transmembrane transporter activity; GO:0015078 hydrogen ion transmembrane transporter…	K00416	QCR6, UQCRH; ubiquinol-cytochrome c reductase subunit 6	hsa00190 Oxidative phosphorylation - Homo sapiens (human); hsa01100 Metabolic pathways - Homo sapiens (human); hsa04260 Cardiac muscle contraction - Homo sapiens (human); hsa04714 Thermogenesis - Homo sapiens (human); hsa04932 Non-alcoholic fatty liver disease (NAFLD) - Homo sapiens (human); hsa05010 Alzheimer disease - Homo sapiens (human); hsa05012 Parkinson disease - Homo sapiens (human); hsa0…	IPR023184;	Ubiquinol-cytochrome C reductase hinge domain;
P07942	Laminin subunit beta-1 OS=Homo sapiens OX=9606 GN=LAMB1	1.09	Up	0.00030213	LAMB1	198.04	51.619	8.2	12	14	12	extracellular	GO:0030335 positive regulation of cell migration; GO:0051674 localization of cell; GO:0007420 brain development; GO:0040017 positive regulation of locomotion; GO:0048666 neuron development; GO:0048869 cellular developmental process; GO:0032989 cellular component morphogenesis; GO:0022008 neurogenesis; GO:0044699 single-organism process; GO:0021987 cerebral cortex development; GO:0021537 telenceph…	GO:0005615 extracellular space; GO:0044421 extracellular region part; GO:0005606 laminin-1 complex; GO:0005737 cytoplasm; GO:0031982 vesicle; GO:0032991 macromolecular complex; GO:0044424 intracellular part; GO:0043257 laminin-8 complex; GO:0005623 cell; GO:0044420 extracellular matrix component; GO:0005576 extracellular region; GO:0043256 laminin complex; GO:0005604 basement membrane; GO:0005607…	GO:0005201 extracellular matrix structural constituent; GO:0005515 protein binding; GO:0005198 structural molecule activity; GO:0005488 binding;	K05636	LAMB1; laminin, beta 1	hsa04151 PI3K-Akt signaling pathway - Homo sapiens (human); hsa04510 Focal adhesion - Homo sapiens (human); hsa04512 ECM-receptor interaction - Homo sapiens (human); hsa05145 Toxoplasmosis - Homo sapiens (human); hsa05146 Amoebiasis - Homo sapiens (human); hsa05165 Human papillomavirus infection - Homo sapiens (human); hsa05200 Pathways in cancer - Homo sapiens (human); hsa05222 Small cell lung c…	IPR013015; IPR002049; IPR000742; IPR008211;	Laminin IV type B; Laminin EGF domain; EGF-like domain; Laminin, N-terminal;
P07951	Tropomyosin beta chain OS=Homo sapiens OX=9606 GN=TPM2	0.935	Down	0.0158211	TPM2	32.85	69.846	36.6	12	4	2	cytoplasm	GO:0030048 actin filament-based movement; GO:0016043 cellular component organization; GO:0030049 muscle filament sliding; GO:0070252 actin-mediated cell contraction; GO:0003012 muscle system process; GO:0003008 system process; GO:0033275 actin-myosin filament sliding; GO:0044763 single-organism cellular process; GO:0007015 actin filament organization; GO:0044699 single-organism process; GO:003250…	GO:0043229 intracellular organelle; GO:0099513 polymeric cytoskeletal fiber; GO:0043232 intracellular non-membrane-bounded organelle; GO:0044430 cytoskeletal part; GO:0030016 myofibril; GO:0044446 intracellular organelle part; GO:0005737 cytoplasm; GO:0099512 supramolecular fiber; GO:0044424 intracellular part; GO:0005829 cytosol; GO:0099080 supramolecular complex; GO:0005623 cell; GO:0015629 act…	GO:0051015 actin filament binding; GO:0008092 cytoskeletal protein binding; GO:0005488 binding; GO:0044877 macromolecular complex binding; GO:0003779 actin binding; GO:0005515 protein binding; GO:0008307 structural constituent of muscle; GO:0005198 structural molecule activity; GO:0032403 protein complex binding;	K10374	TPM2; tropomyosin 2	hsa04260 Cardiac muscle contraction - Homo sapiens (human); hsa04261 Adrenergic signaling in cardiomyocytes - Homo sapiens (human); hsa05410 Hypertrophic cardiomyopathy (HCM) - Homo sapiens (human); hsa05414 Dilated cardiomyopathy (DCM) - Homo sapiens (human);
P08238	Heat shock protein HSP 90-beta OS=Homo sapiens OX=9606 GN=HSP90AB1	0.96	Down	0.0087015	HSP90AB1	83.263	323.31	45	31	95	16	cytoplasm	GO:0044700 single organism signaling; GO:0044085 cellular component biogenesis; GO:0010941 regulation of cell death; GO:0022414 reproductive process; GO:0043523 regulation of neuron apoptotic process; GO:0009891 positive regulation of biosynthetic process; GO:0031347 regulation of defense response; GO:0044237 cellular metabolic process; GO:0010564 regulation of cell cycle process; GO:0071900 regu…	GO:0016020 membrane; GO:0098862 cluster of actin-based cell projections; GO:0044421 extracellular region part; GO:0031090 organelle membrane; GO:0005737 cytoplasm; GO:0044433 cytoplasmic vesicle part; GO:0032991 macromolecular complex; GO:0097524 sperm plasma membrane; GO:0005623 cell; GO:1904813 ficolin-1-rich granule lumen; GO:0044422 organelle part; GO:0005765 lysosomal membrane; GO:0070062 ex…	GO:0001884 pyrimidine nucleoside binding; GO:0097159 organic cyclic compound binding; GO:0042826 histone deacetylase binding; GO:0032553 ribonucleotide binding; GO:0005488 binding; GO:0032550 purine ribonucleoside binding; GO:0043168 anion binding; GO:0032559 adenyl ribonucleotide binding; GO:0030554 adenyl nucleotide binding; GO:0019103 pyrimidine nucleotide binding; GO:0035639 purine ribonucleo…	K04079	HSP90A, htpG; molecular chaperone HtpG	hsa04141 Protein processing in endoplasmic reticulum - Homo sapiens (human); hsa04151 PI3K-Akt signaling pathway - Homo sapiens (human); hsa04217 Necroptosis - Homo sapiens (human); hsa04612 Antigen processing and presentation - Homo sapiens (human); hsa04621 NOD-like receptor signaling pathway - Homo sapiens (human); hsa04657 IL-17 signaling pathway - Homo sapiens (human); hsa04659 Th17 cell dif…	IPR020568; IPR020575; IPR003594;	Ribosomal protein S5 domain 2-type fold; Heat shock protein Hsp90, N-terminal; Histidine kinase-like ATPase, C-terminal domain;
P08865	40S ribosomal protein SA OS=Homo sapiens OX=9606 GN=RPSA	0.933	Down	0.000164769	RPSA	32.854	97.353	26.8	5	11	5	cytoplasm	GO:0050658 RNA transport; GO:0044409 entry into host; GO:0044085 cellular component biogenesis; GO:0022613 ribonucleoprotein complex biogenesis; GO:0051029 rRNA transport; GO:0006518 peptide metabolic process; GO:0022618 ribonucleoprotein complex assembly; GO:0051169 nuclear transport; GO:0000460 maturation of 5.8S rRNA; GO:0071428 rRNA-containing ribonucleoprotein complex export from nucleus; GO…	GO:0016020 membrane; GO:0044421 extracellular region part; GO:0071944 cell periphery; GO:0031982 vesicle; GO:0015935 small ribosomal subunit; GO:0005737 cytoplasm; GO:0032991 macromolecular complex; GO:0044424 intracellular part; GO:0005623 cell; GO:0044422 organelle part; GO:0030684 preribosome; GO:0043228 non-membrane-bounded organelle; GO:0031974 membrane-enclosed lumen; GO:0070062 extracellul…	GO:0003723 RNA binding; GO:0044877 macromolecular complex binding; GO:0005055 laminin receptor activity; GO:0005515 protein binding; GO:0003735 structural constituent of ribosome; GO:0001618 virus receptor activity; GO:1901363 heterocyclic compound binding; GO:0097159 organic cyclic compound binding; GO:0043022 ribosome binding; GO:0060089 molecular transducer activity; GO:0004872 receptor activi…	K02998	RP-SAe, RPSA; small subunit ribosomal protein SAe	hsa03010 Ribosome - Homo sapiens (human);	IPR023591; IPR032281;	Ribosomal protein S2, flavodoxin-like domain; 40S ribosomal protein SA, C-terminal domain;
P09327	Villin-1 OS=Homo sapiens OX=9606 GN=VIL1	0.938	Down	0.00027577	VIL1	92.694	190.43	28.4	21	37	21	mitochondria	GO:0044085 cellular component biogenesis; GO:0044700 single organism signaling; GO:0030335 positive regulation of cell migration; GO:0065008 regulation of biological quality; GO:0010941 regulation of cell death; GO:0007586 digestion; GO:0007166 cell surface receptor signaling pathway; GO:0043243 positive regulation of protein complex disassembly; GO:0030832 regulation of actin filament length; GO…	GO:0016020 membrane; GO:0044421 extracellular region part; GO:0098862 cluster of actin-based cell projections; GO:0005903 brush border; GO:0071944 cell periphery; GO:0031982 vesicle; GO:0005737 cytoplasm; GO:0044424 intracellular part; GO:0098858 actin-based cell projection; GO:0005623 cell; GO:0044422 organelle part; GO:0032432 actin filament bundle; GO:0043228 non-membrane-bounded organelle; GO…	GO:0051015 actin filament binding; GO:0046983 protein dimerization activity; GO:0061134 peptidase regulator activity; GO:0043028 cysteine-type endopeptidase regulator activity involved in apoptotic process; GO:0005515 protein binding; GO:0004857 enzyme inhibitor activity; GO:0098772 molecular function regulator; GO:0004869 cysteine-type endopeptidase inhibitor activity; GO:1902936 phosphatidylino…	K05761	VIL1; villin 1		IPR003128; IPR029006; IPR007123;	Villin headpiece; ADF-H/Gelsolin-like domain; Gelsolin-like domain;
P09417	Dihydropteridine reductase OS=Homo sapiens OX=9606 GN=QDPR	1.072	Up	0.034803	QDPR	25.789	2.0429	4.5	1	2	1	cytoplasm	GO:0051188 cofactor biosynthetic process; GO:1902222 erythrose 4-phosphate/phosphoenolpyruvate family amino acid catabolic process; GO:0042559 pteridine-containing compound biosynthetic process; GO:1901606 alpha-amino acid catabolic process; GO:0048732 gland development; GO:0044699 single-organism process; GO:0009058 biosynthetic process; GO:0044237 cellular metabolic process; GO:0006559 L-phenyl…	GO:0043229 intracellular organelle; GO:0042995 cell projection; GO:0044421 extracellular region part; GO:0031982 vesicle; GO:0005737 cytoplasm; GO:0044424 intracellular part; GO:0005623 cell; GO:0005829 cytosol; GO:0005576 extracellular region; GO:0005739 mitochondrion; GO:0043231 intracellular membrane-bounded organelle; GO:0043226 organelle; GO:0070062 extracellular exosome; GO:0005622 intracel…	GO:0016645 oxidoreductase activity, acting on the CH-NH group of donors; GO:1901265 nucleoside phosphate binding; GO:0046983 protein dimerization activity; GO:0070402 NADPH binding; GO:0043167 ion binding; GO:0005515 protein binding; GO:0000166 nucleotide binding; GO:0004155 6,7-dihydropteridine reductase activity; GO:0048037 cofactor binding; GO:0070404 NADH binding; GO:0016491 oxidoreductase ac…	K00357	QDPR; dihydropteridine reductase [EC:1.5.1.34]	hsa00790 Folate biosynthesis - Homo sapiens (human); hsa01100 Metabolic pathways - Homo sapiens (human);	IPR016040;	NAD(P)-binding domain;
P09429	High mobility group protein B1 OS=Homo sapiens OX=9606 GN=HMGB1	0.958	Down	0.0098449	HMGB1	24.893	63.422	28.8	7	20	5	nucleus	GO:0044700 single organism signaling; GO:0002694 regulation of leukocyte activation; GO:0010941 regulation of cell death; GO:0032872 regulation of stress-activated MAPK cascade; GO:0006266 DNA ligation; GO:0002292 T cell differentiation involved in immune response; GO:0009891 positive regulation of biosynthetic process; GO:0031347 regulation of defense response; GO:0006914 autophagy; GO:0044237 c…	GO:0034774 secretory granule lumen; GO:0016020 membrane; GO:0005615 extracellular space; GO:0044421 extracellular region part; GO:0031410 cytoplasmic vesicle; GO:0071944 cell periphery; GO:0031982 vesicle; GO:0005737 cytoplasm; GO:0044433 cytoplasmic vesicle part; GO:0044424 intracellular part; GO:0005623 cell; GO:1904813 ficolin-1-rich granule lumen; GO:0044422 organelle part; GO:0043228 non-mem…	GO:0005102 receptor binding; GO:0070182 DNA polymerase binding; GO:0003690 double-stranded DNA binding; GO:0019958 C-X-C chemokine binding; GO:0003697 single-stranded DNA binding; GO:0005515 protein binding; GO:0019956 chemokine binding; GO:0000217 DNA secondary structure binding; GO:0003700 transcription factor activity, sequence-specific DNA binding; GO:0001786 phosphatidylserine binding; GO:19…	K10802	HMGB1; high mobility group protein B1	hsa03410 Base excision repair - Homo sapiens (human); hsa04140 Autophagy - animal - Homo sapiens (human); hsa04217 Necroptosis - Homo sapiens (human);	IPR009071;	High mobility group box domain;
P09651	Heterogeneous nuclear ribonucleoprotein A1 OS=Homo sapiens OX=9606 GN=HNRNPA1	0.918	Down	0.0029574	HNRNPA1	38.746	117.23	30.6	9	32	4	nucleus	GO:0044700 single organism signaling; GO:0050658 RNA transport; GO:0065008 regulation of biological quality; GO:0007166 cell surface receptor signaling pathway; GO:0009891 positive regulation of biosynthetic process; GO:0051169 nuclear transport; GO:0046685 response to arsenic-containing substance; GO:0044237 cellular metabolic process; GO:0032204 regulation of telomere maintenance; GO:1903936 ce…	GO:0043229 intracellular organelle; GO:0016020 membrane; GO:0044421 extracellular region part; GO:0031982 vesicle; GO:0044446 intracellular organelle part; GO:0005737 cytoplasm; GO:0031981 nuclear lumen; GO:0032991 macromolecular complex; GO:0044424 intracellular part; GO:0005681 spliceosomal complex; GO:0005623 cell; GO:0005576 extracellular region; GO:0044422 organelle part; GO:0031974 membrane…	GO:0003677 DNA binding; GO:0003723 RNA binding; GO:1901265 nucleoside phosphate binding; GO:0098847 sequence-specific single stranded DNA binding; GO:0042162 telomeric DNA binding; GO:0003697 single-stranded DNA binding; GO:0005515 protein binding; GO:0000166 nucleotide binding; GO:0043565 sequence-specific DNA binding; GO:0043047 single-stranded telomeric DNA binding; GO:0003727 single-stranded …	K12741	HNRNPA1_3; heterogeneous nuclear ribonucleoprotein A1/A3	hsa03040 Spliceosome - Homo sapiens (human);	IPR000504; IPR012677;	RNA recognition motif domain; Nucleotide-binding alpha-beta plait domain;
P09972	Fructose-bisphosphate aldolase C OS=Homo sapiens OX=9606 GN=ALDOC	1.05	Up	0.038404	ALDOC	39.455	72.345	41.5	13	15	9	cytoplasm	GO:0009116 nucleoside metabolic process; GO:0045321 leukocyte activation; GO:0006165 nucleoside diphosphate phosphorylation; GO:0019362 pyridine nucleotide metabolic process; GO:0006096 glycolytic process; GO:0009185 ribonucleoside diphosphate metabolic process; GO:0044237 cellular metabolic process; GO:0006006 glucose metabolic process; GO:0008152 metabolic process; GO:0006094 gluconeogenesis; G…	GO:0034774 secretory granule lumen; GO:1904724 tertiary granule lumen; GO:0044421 extracellular region part; GO:0031410 cytoplasmic vesicle; GO:0005737 cytoplasm; GO:0031982 vesicle; GO:0044433 cytoplasmic vesicle part; GO:0044424 intracellular part; GO:0005623 cell; GO:1904813 ficolin-1-rich granule lumen; GO:0044422 organelle part; GO:0043228 non-membrane-bounded organelle; GO:0005856 cytoskele…	GO:0008092 cytoskeletal protein binding; GO:0004332 fructose-bisphosphate aldolase activity; GO:0003824 catalytic activity; GO:0016830 carbon-carbon lyase activity; GO:0005488 binding; GO:0016829 lyase activity; GO:0005515 protein binding; GO:0016832 aldehyde-lyase activity;	K01623	ALDO; fructose-bisphosphate aldolase, class I [EC:4.1.2.13]	hsa00010 Glycolysis / Gluconeogenesis - Homo sapiens (human); hsa00030 Pentose phosphate pathway - Homo sapiens (human); hsa00051 Fructose and mannose metabolism - Homo sapiens (human); hsa01100 Metabolic pathways - Homo sapiens (human); hsa01200 Carbon metabolism - Homo sapiens (human); hsa01230 Biosynthesis of amino acids - Homo sapiens (human);	IPR013785;	Aldolase-type TIM barrel;
P0DP25	Calmodulin-3 OS=Homo sapiens OX=9606 GN=CALM3	0.961	Down	0.0119048	CALM3	16.837	53.715	29.5	6	23	6	cytoplasm,nucleus			GO:0043169 cation binding; GO:0046872 metal ion binding; GO:0005509 calcium ion binding; GO:0005488 binding; GO:0043167 ion binding;	K02183	CALM; calmodulin	hsa04014 Ras signaling pathway - Homo sapiens (human); hsa04015 Rap1 signaling pathway - Homo sapiens (human); hsa04020 Calcium signaling pathway - Homo sapiens (human); hsa04022 cGMP-PKG signaling pathway - Homo sapiens (human); hsa04024 cAMP signaling pathway - Homo sapiens (human); hsa04070 Phosphatidylinositol signaling system - Homo sapiens (human); hsa04114 Oocyte meiosis - Homo sapiens (hu…	IPR002048; IPR011992;	EF-hand domain; EF-hand domain pair;
P10515	"Dihydrolipoyllysine-residue acetyltransferase component of pyruvate dehydrogenase complex, mitochondrial OS=Homo sapiens OX=9606 GN=DLAT"	0.967	Down	0.036821	DLAT	68.996	33.891	14.1	8	13	8	mitochondria	GO:0051188 cofactor biosynthetic process; GO:0010510 regulation of acetyl-CoA biosynthetic process from pyruvate; GO:0044699 single-organism process; GO:0009058 biosynthetic process; GO:0019216 regulation of lipid metabolic process; GO:0044237 cellular metabolic process; GO:0035384 thioester biosynthetic process; GO:0044272 sulfur compound biosynthetic process; GO:0006085 acetyl-CoA biosynthetic …	GO:0005759 mitochondrial matrix; GO:0043229 intracellular organelle; GO:0044429 mitochondrial part; GO:0005737 cytoplasm; GO:0044446 intracellular organelle part; GO:0032991 macromolecular complex; GO:0044424 intracellular part; GO:0045254 pyruvate dehydrogenase complex; GO:0005623 cell; GO:0005739 mitochondrion; GO:0044422 organelle part; GO:0031974 membrane-enclosed lumen; GO:0043226 organelle;…	GO:0016417 S-acyltransferase activity; GO:0004742 dihydrolipoyllysine-residue acetyltransferase activity; GO:0016746 transferase activity, transferring acyl groups; GO:0003824 catalytic activity; GO:0005488 binding; GO:0016418 S-acetyltransferase activity; GO:0005515 protein binding; GO:0016747 transferase activity, transferring acyl groups other than amino-acyl groups; GO:0030523 dihydrolipoamid…	K00627	DLAT, aceF, pdhC; pyruvate dehydrogenase E2 component (dihydrolipoamide acetyltransferase) [EC:2.3.1.12]	hsa00010 Glycolysis / Gluconeogenesis - Homo sapiens (human); hsa00020 Citrate cycle (TCA cycle) - Homo sapiens (human); hsa00620 Pyruvate metabolism - Homo sapiens (human); hsa01100 Metabolic pathways - Homo sapiens (human); hsa01200 Carbon metabolism - Homo sapiens (human);	IPR004167; IPR001078; IPR011053; IPR000089; IPR023213;	E3-binding domain; 2-oxoacid dehydrogenase acyltransferase, catalytic domain; Single hybrid motif; Biotin/lipoyl attachment; Chloramphenicol acetyltransferase-like domain;
P11137	Microtubule-associated protein 2 OS=Homo sapiens OX=9606 GN=MAP2	1.056	Up	0.023399	MAP2	199.52	1.1026	0.9	1	1	1	nucleus	GO:0016043 cellular component organization; GO:0044707 single-multicellular organism process; GO:0016358 dendrite development; GO:0048666 neuron development; GO:0048869 cellular developmental process; GO:0032989 cellular component morphogenesis; GO:0044699 single-organism process; GO:0022008 neurogenesis; GO:0021953 central nervous system neuron differentiation; GO:0048468 cell development; GO:00…	GO:0005874 microtubule; GO:0005737 cytoplasm; GO:0032991 macromolecular complex; GO:0099512 supramolecular fiber; GO:0044424 intracellular part; GO:0005623 cell; GO:0099080 supramolecular complex; GO:0044422 organelle part; GO:0043228 non-membrane-bounded organelle; GO:0031974 membrane-enclosed lumen; GO:0005856 cytoskeleton; GO:0070013 intracellular organelle lumen; GO:0015630 microtubule cytosk…	GO:0097367 carbohydrate derivative binding; GO:0008092 cytoskeletal protein binding; GO:0002162 dystroglycan binding; GO:0008017 microtubule binding; GO:0005488 binding; GO:0015631 tubulin binding; GO:0005515 protein binding; GO:0001948 glycoprotein binding; GO:0005198 structural molecule activity; GO:0005516 calmodulin binding;	K10430	MAP2; microtubule-associated protein 2		IPR013588;	MAP2/Tau projection;
P11166	"Solute carrier family 2, facilitated glucose transporter member 1 OS=Homo sapiens OX=9606 GN=SLC2A1"	1.036	Up	0.024344	SLC2A1	54.083	13.652	11.4	5	8	5	plasma membrane	GO:0044085 cellular component biogenesis; GO:0065008 regulation of biological quality; GO:0050796 regulation of insulin secretion; GO:0023051 regulation of signaling; GO:0044699 single-organism process; GO:0051046 regulation of secretion; GO:0009058 biosynthetic process; GO:0005984 disaccharide metabolic process; GO:0044237 cellular metabolic process; GO:0051234 establishment of localization; GO:…	GO:0016020 membrane; GO:0044421 extracellular region part; GO:0031090 organelle membrane; GO:0098857 membrane microdomain; GO:0099568 cytoplasmic region; GO:0005737 cytoplasm; GO:0005887 integral component of plasma membrane; GO:0005623 cell; GO:0044422 organelle part; GO:0043228 non-membrane-bounded organelle; GO:0070062 extracellular exosome; GO:0098590 plasma membrane region; GO:0005622 intrac…	GO:0055056 D-glucose transmembrane transporter activity; GO:0005355 glucose transmembrane transporter activity; GO:0043621 protein self-association; GO:0051119 sugar transmembrane transporter activity; GO:0042910 xenobiotic transporter activity; GO:1901476 carbohydrate transporter activity; GO:0022892 substrate-specific transporter activity; GO:0051183 vitamin transporter activity; GO:0005515 pro…	K07299	SLC2A1, GLUT1; MFS transporter, SP family, solute carrier family 2 (facilitated glucose transporter), member 1	hsa04066 HIF-1 signaling pathway - Homo sapiens (human); hsa04911 Insulin secretion - Homo sapiens (human); hsa04919 Thyroid hormone signaling pathway - Homo sapiens (human); hsa04920 Adipocytokine signaling pathway - Homo sapiens (human); hsa04922 Glucagon signaling pathway - Homo sapiens (human); hsa04931 Insulin resistance - Homo sapiens (human); hsa04976 Bile secretion - Homo sapiens (human);…	IPR020846;	Major facilitator superfamily domain;
P11310	"Medium-chain specific acyl-CoA dehydrogenase, mitochondrial OS=Homo sapiens OX=9606 GN=ACADM"	1.046	Up	0.0041999	ACADM	46.588	52.977	15	7	14	7	mitochondria	GO:0034440 lipid oxidation; GO:0051793 medium-chain fatty acid catabolic process; GO:0097164 ammonium ion metabolic process; GO:0044699 single-organism process; GO:0009058 biosynthetic process; GO:0044255 cellular lipid metabolic process; GO:0045329 carnitine biosynthetic process; GO:1901566 organonitrogen compound biosynthetic process; GO:0044237 cellular metabolic process; GO:0071704 organic su…	GO:0044421 extracellular region part; GO:0031982 vesicle; GO:0005737 cytoplasm; GO:0044424 intracellular part; GO:0016604 nuclear body; GO:0005623 cell; GO:0044422 organelle part; GO:0070062 extracellular exosome; GO:0031974 membrane-enclosed lumen; GO:0005654 nucleoplasm; GO:0070013 intracellular organelle lumen; GO:0016607 nuclear speck; GO:0044464 cell part; GO:0005622 intracellular; GO:190356…	GO:1901265 nucleoside phosphate binding; GO:0050660 flavin adenine dinucleotide binding; GO:0043167 ion binding; GO:0005515 protein binding; GO:0000166 nucleotide binding; GO:0048037 cofactor binding; GO:0016491 oxidoreductase activity; GO:1901363 heterocyclic compound binding; GO:0097159 organic cyclic compound binding; GO:0016627 oxidoreductase activity, acting on the CH-CH group of donors; GO:…	K00249	ACADM, acd; acyl-CoA dehydrogenase [EC:1.3.8.7]	hsa00071 Fatty acid degradation - Homo sapiens (human); hsa00280 Valine, leucine and isoleucine degradation - Homo sapiens (human); hsa00410 beta-Alanine metabolism - Homo sapiens (human); hsa00640 Propanoate metabolism - Homo sapiens (human); hsa01100 Metabolic pathways - Homo sapiens (human); hsa01200 Carbon metabolism - Homo sapiens (human); hsa01212 Fatty acid metabolism - Homo sapiens (human…	IPR009100; IPR013786; IPR006091; IPR009075;	Acyl-CoA dehydrogenase/oxidase, N-terminal and middle domain; Acyl-CoA dehydrogenase/oxidase, N-terminal; Acyl-CoA oxidase/dehydrogenase, central domain; Acyl-CoA dehydrogenase/oxidase C-terminal;
P11387	DNA topoisomerase 1 OS=Homo sapiens OX=9606 GN=TOP1	0.966	Down	0.0119443	TOP1	90.725	63.506	27.8	20	34	20	nucleus	GO:0044699 single-organism process; GO:0009058 biosynthetic process; GO:0044764 multi-organism cellular process; GO:0044237 cellular metabolic process; GO:0006265 DNA topological change; GO:0006796 phosphate-containing compound metabolic process; GO:0008152 metabolic process; GO:0019538 protein metabolic process; GO:0043170 macromolecule metabolic process; GO:0044419 interspecies interaction betw…	GO:0000932 P-body; GO:0005737 cytoplasm; GO:0043025 neuronal cell body; GO:0032991 macromolecular complex; GO:0044424 intracellular part; GO:0005623 cell; GO:0044422 organelle part; GO:0036464 cytoplasmic ribonucleoprotein granule; GO:0044427 chromosomal part; GO:0043228 non-membrane-bounded organelle; GO:0031974 membrane-enclosed lumen; GO:0005654 nucleoplasm; GO:0070013 intracellular organelle …	GO:0003677 DNA binding; GO:0003723 RNA binding; GO:0003917 DNA topoisomerase type I activity; GO:0000976 transcription regulatory region sequence-specific DNA binding; GO:0003690 double-stranded DNA binding; GO:1990837 sequence-specific double-stranded DNA binding; GO:0005515 protein binding; GO:0003682 chromatin binding; GO:0043565 sequence-specific DNA binding; GO:0001047 core promoter binding;…	K03163	TOP1; DNA topoisomerase I [EC:5.99.1.2]		IPR013030; IPR008336; IPR013500; IPR014727; IPR014711; IPR013499; IPR011010; IPR013034; IPR025834;	DNA topoisomerase I, DNA binding, mixed alpha/beta motif, eukaryotic-type; DNA topoisomerase I, DNA binding, eukaryotic-type; DNA topoisomerase I, catalytic core, eukaryotic-type; DNA topoisomerase I, catalytic core, alpha/beta subdomain; DNA topoisomerase I, catalytic core, alpha-helical subdomain, eukaryotic-type; DNA topoisomerase I, eukaryotic-type; DNA breaking-rejoining enzyme, catalytic co…
P11717	Cation-independent mannose-6-phosphate receptor OS=Homo sapiens OX=9606 GN=IGF2R	1.05	Up	0.002541	IGF2R	274.37	89.074	8.9	19	20	19	plasma membrane	GO:0044700 single organism signaling; GO:0031100 animal organ regeneration; GO:0001101 response to acid chemical; GO:0010941 regulation of cell death; GO:0048732 gland development; GO:0045321 leukocyte activation; GO:0022414 reproductive process; GO:0007166 cell surface receptor signaling pathway; GO:0044699 single-organism process; GO:0051234 establishment of localization; GO:0007165 signal tran…	GO:0016020 membrane; GO:0044421 extracellular region part; GO:0031090 organelle membrane; GO:0005737 cytoplasm; GO:0044433 cytoplasmic vesicle part; GO:0032991 macromolecular complex; GO:0032588 trans-Golgi network membrane; GO:0005887 integral component of plasma membrane; GO:0005623 cell; GO:0044422 organelle part; GO:0005769 early endosome; GO:0005765 lysosomal membrane; GO:0070062 extracellul…	GO:0016773 phosphotransferase activity, alcohol group as acceptor; GO:0031995 insulin-like growth factor II binding; GO:0019838 growth factor binding; GO:0004713 protein tyrosine kinase activity; GO:0005515 protein binding; GO:0048029 monosaccharide binding; GO:0004672 protein kinase activity; GO:0004888 transmembrane signaling receptor activity; GO:0004871 signal transducer activity; GO:0004714 …	K06564	IGF2R, CD222; insulin-like growth factor 2 receptor	hsa04142 Lysosome - Homo sapiens (human); hsa04144 Endocytosis - Homo sapiens (human);	IPR009011; IPR013806; IPR000562;	Mannose-6-phosphate receptor binding domain; Kringle-like fold; Fibronectin, type II, collagen-binding;
P12109	Collagen alpha-1(VI) chain OS=Homo sapiens OX=9606 GN=COL6A1	1.041	Up	0.034719	COL6A1	108.53	55.874	9.2	7	13	7	mitochondria	GO:0044085 cellular component biogenesis; GO:0001649 osteoblast differentiation; GO:0001101 response to acid chemical; GO:0048869 cellular developmental process; GO:0044236 multicellular organism metabolic process; GO:0044699 single-organism process; GO:0007492 endoderm development; GO:0022610 biological adhesion; GO:0008152 metabolic process; GO:0022607 cellular component assembly; GO:0065003 ma…	GO:0016020 membrane; GO:0005615 extracellular space; GO:0044421 extracellular region part; GO:0005783 endoplasmic reticulum; GO:0031090 organelle membrane; GO:0071944 cell periphery; GO:0031982 vesicle; GO:0005737 cytoplasm; GO:0032991 macromolecular complex; GO:0099512 supramolecular fiber; GO:0044424 intracellular part; GO:0099080 supramolecular complex; GO:0005623 cell; GO:0005581 collagen tri…	GO:0048407 platelet-derived growth factor binding; GO:0005515 protein binding; GO:0019838 growth factor binding; GO:0005488 binding;	K06238	COL6A; collagen, type VI, alpha	hsa04151 PI3K-Akt signaling pathway - Homo sapiens (human); hsa04510 Focal adhesion - Homo sapiens (human); hsa04512 ECM-receptor interaction - Homo sapiens (human); hsa04974 Protein digestion and absorption - Homo sapiens (human); hsa05165 Human papillomavirus infection - Homo sapiens (human);	IPR002035;	von Willebrand factor, type A;
P12814	Alpha-actinin-1 OS=Homo sapiens OX=9606 GN=ACTN1	0.963	Down	0.0144439	ACTN1	103.06	155.12	38	33	78	18	cytoplasm,nucleus	GO:0044085 cellular component biogenesis; GO:0010941 regulation of cell death; GO:0048869 cellular developmental process; GO:0045216 cell-cell junction organization; GO:0032989 cellular component morphogenesis; GO:0044699 single-organism process; GO:0051234 establishment of localization; GO:2001141 regulation of RNA biosynthetic process; GO:0022610 biological adhesion; GO:0030036 actin cytoskelet…	GO:0016020 membrane; GO:0098862 cluster of actin-based cell projections; GO:0044421 extracellular region part; GO:0005737 cytoplasm; GO:0044433 cytoplasmic vesicle part; GO:0005913 cell-cell adherens junction; GO:0099080 supramolecular complex; GO:0005623 cell; GO:0031674 I band; GO:0014704 intercalated disc; GO:0031143 pseudopodium; GO:0044422 organelle part; GO:0043228 non-membrane-bounded orga…	GO:0051015 actin filament binding; GO:0003723 RNA binding; GO:0005102 receptor binding; GO:0003725 double-stranded RNA binding; GO:0043167 ion binding; GO:0046983 protein dimerization activity; GO:0044877 macromolecular complex binding; GO:0005178 integrin binding; GO:0005515 protein binding; GO:0003712 transcription cofactor activity; GO:0097159 organic cyclic compound binding; GO:1901363 hetero…	K05699	ACTN1_4; actinin alpha 1/4	hsa04510 Focal adhesion - Homo sapiens (human); hsa04520 Adherens junction - Homo sapiens (human); hsa04530 Tight junction - Homo sapiens (human); hsa04670 Leukocyte transendothelial migration - Homo sapiens (human); hsa04810 Regulation of actin cytoskeleton - Homo sapiens (human); hsa05146 Amoebiasis - Homo sapiens (human); hsa05203 Viral carcinogenesis - Homo sapiens (human); hsa05322 Systemic …	IPR014837; IPR002048; IPR011992; IPR001715;	EF-hand, Ca insensitive; EF-hand domain; EF-hand domain pair; Calponin homology domain;
P12956	X-ray repair cross-complementing protein 6 OS=Homo sapiens OX=9606 GN=XRCC6	0.958	Down	0.0063364	XRCC6	69.842	132.72	36	21	43	21	cytoplasm	GO:0044085 cellular component biogenesis; GO:0032481 positive regulation of type I interferon production; GO:0065008 regulation of biological quality; GO:0045321 leukocyte activation; GO:0006266 DNA ligation; GO:0019043 establishment of viral latency; GO:0097659 nucleic acid-templated transcription; GO:0007420 brain development; GO:0009891 positive regulation of biosynthetic process; GO:0044237 c…	GO:0016020 membrane; GO:0034774 secretory granule lumen; GO:0070419 nonhomologous end joining complex; GO:0000784 nuclear chromosome, telomeric region; GO:0000781 chromosome, telomeric region; GO:0031410 cytoplasmic vesicle; GO:0000782 telomere cap complex; GO:0031982 vesicle; GO:0005737 cytoplasm; GO:0044433 cytoplasmic vesicle part; GO:0032991 macromolecular complex; GO:0044424 intracellular pa…	GO:1901265 nucleoside phosphate binding; GO:0003690 double-stranded DNA binding; GO:0008026 ATP-dependent helicase activity; GO:0016817 hydrolase activity, acting on acid anhydrides; GO:0042162 telomeric DNA binding; GO:0005515 protein binding; GO:0016787 hydrolase activity; GO:0016835 carbon-oxygen lyase activity; GO:0016887 ATPase activity; GO:0000975 regulatory region DNA binding; GO:1901363 h…	K10884	XRCC6, KU70, G22P1; ATP-dependent DNA helicase 2 subunit 1	hsa03450 Non-homologous end-joining - Homo sapiens (human);	IPR005161; IPR003034; IPR006164; IPR016194; IPR005160; IPR027388; IPR002035;	Ku70/Ku80, N-terminal alpha/beta; SAP domain; Ku70/Ku80 beta-barrel domain; SPOC-like, C-terminal domain; Ku70/Ku80 C-terminal arm; Ku70, bridge and pillars domain; von Willebrand factor, type A;
P13010	X-ray repair cross-complementing protein 5 OS=Homo sapiens OX=9606 GN=XRCC5	0.97	Down	0.0062178	XRCC5	82.704	53.193	16.5	11	19	11	cytoplasm	GO:0032481 positive regulation of type I interferon production; GO:0065008 regulation of biological quality; GO:0045321 leukocyte activation; GO:0019043 establishment of viral latency; GO:0097659 nucleic acid-templated transcription; GO:0007420 brain development; GO:0032204 regulation of telomere maintenance; GO:0044237 cellular metabolic process; GO:0008152 metabolic process; GO:0051240 positive…	GO:0016020 membrane; GO:0034774 secretory granule lumen; GO:0070419 nonhomologous end joining complex; GO:0000784 nuclear chromosome, telomeric region; GO:0000781 chromosome, telomeric region; GO:0031410 cytoplasmic vesicle; GO:0071944 cell periphery; GO:0000782 telomere cap complex; GO:0031982 vesicle; GO:0005737 cytoplasm; GO:0044433 cytoplasmic vesicle part; GO:0032991 macromolecular complex; …	GO:1901265 nucleoside phosphate binding; GO:0031625 ubiquitin protein ligase binding; GO:0003690 double-stranded DNA binding; GO:0008026 ATP-dependent helicase activity; GO:0016817 hydrolase activity, acting on acid anhydrides; GO:0042162 telomeric DNA binding; GO:0016787 hydrolase activity; GO:0005515 protein binding; GO:0016887 ATPase activity; GO:0000975 regulatory region DNA binding; GO:19013…	K10885	XRCC5, KU80, G22P2; ATP-dependent DNA helicase 2 subunit 2	hsa03450 Non-homologous end-joining - Homo sapiens (human);	IPR005161; IPR006164; IPR016194; IPR005160; IPR014893; IPR002035;	Ku70/Ku80, N-terminal alpha/beta; Ku70/Ku80 beta-barrel domain; SPOC-like, C-terminal domain; Ku70/Ku80 C-terminal arm; Ku, C-terminal; von Willebrand factor, type A;
P13196	"5-aminolevulinate synthase, nonspecific, mitochondrial OS=Homo sapiens OX=9606 GN=ALAS1"	1.281	Up	0.016838	ALAS1	70.58	6.5578	5.2	3	3	3	mitochondria	GO:0051188 cofactor biosynthetic process; GO:0016043 cellular component organization; GO:0046148 pigment biosynthetic process; GO:0006725 cellular aromatic compound metabolic process; GO:0006783 heme biosynthetic process; GO:0046501 protoporphyrinogen IX metabolic process; GO:0044699 single-organism process; GO:0009058 biosynthetic process; GO:0042168 heme metabolic process; GO:1901566 organonitr…	GO:0005759 mitochondrial matrix; GO:0043229 intracellular organelle; GO:0044429 mitochondrial part; GO:0005737 cytoplasm; GO:0044446 intracellular organelle part; GO:0031981 nuclear lumen; GO:0044424 intracellular part; GO:0005829 cytosol; GO:0005623 cell; GO:0005739 mitochondrion; GO:0044422 organelle part; GO:0031974 membrane-enclosed lumen; GO:0043226 organelle; GO:0043231 intracellular membra…	GO:0016749 N-succinyltransferase activity; GO:0016748 succinyltransferase activity; GO:0043167 ion binding; GO:0005515 protein binding; GO:0016747 transferase activity, transferring acyl groups other than amino-acyl groups; GO:0048037 cofactor binding; GO:0030170 pyridoxal phosphate binding; GO:0016410 N-acyltransferase activity; GO:1901363 heterocyclic compound binding; GO:0097159 organic cyclic…	K00643	E2.3.1.37, ALAS; 5-aminolevulinate synthase [EC:2.3.1.37]	hsa00260 Glycine, serine and threonine metabolism - Homo sapiens (human); hsa00860 Porphyrin and chlorophyll metabolism - Homo sapiens (human); hsa01100 Metabolic pathways - Homo sapiens (human);	IPR015424; IPR004839; IPR010961; IPR015118; IPR015421; IPR015422;	Pyridoxal phosphate-dependent transferase; Aminotransferase, class I/classII; Tetrapyrrole biosynthesis, 5-aminolevulinic acid synthase; 5-aminolevulinate synthase presequence; Pyridoxal phosphate-dependent transferase, major region, subdomain 1; Pyridoxal phosphate-dependent transferase, major region, subdomain 2;
P13674	Prolyl 4-hydroxylase subunit alpha-1 OS=Homo sapiens OX=9606 GN=P4HA1	1.11	Up	0.00186395	P4HA1	61.049	38.263	16.1	8	10	8	endoplasmic reticulum	GO:0016043 cellular component organization; GO:0030199 collagen fibril organization; GO:0044267 cellular protein metabolic process; GO:0044699 single-organism process; GO:0044237 cellular metabolic process; GO:0071704 organic substance metabolic process; GO:0008152 metabolic process; GO:0006520 cellular amino acid metabolic process; GO:0006575 cellular modified amino acid metabolic process; GO:00…	GO:0005788 endoplasmic reticulum lumen; GO:0043229 intracellular organelle; GO:0016020 membrane; GO:0005783 endoplasmic reticulum; GO:0005737 cytoplasm; GO:0044446 intracellular organelle part; GO:0032991 macromolecular complex; GO:0012505 endomembrane system; GO:0044424 intracellular part; GO:0005623 cell; GO:0005739 mitochondrion; GO:0044422 organelle part; GO:0043226 organelle; GO:0043231 intr…	GO:0019842 vitamin binding; GO:0005506 iron ion binding; GO:0031418 L-ascorbic acid binding; GO:0031543 peptidyl-proline dioxygenase activity; GO:0043167 ion binding; GO:0043177 organic acid binding; GO:0016705 oxidoreductase activity, acting on paired donors, with incorporation or reduction of molecular oxygen; GO:0005515 protein binding; GO:0016706 oxidoreductase activity, acting on paired dono…	K00472	P4HA; prolyl 4-hydroxylase [EC:1.14.11.2]	hsa00330 Arginine and proline metabolism - Homo sapiens (human); hsa01100 Metabolic pathways - Homo sapiens (human);	IPR006620; IPR005123; IPR011990; IPR013547; IPR013026;	Prolyl 4-hydroxylase, alpha subunit; Oxoglutarate/iron-dependent dioxygenase; Tetratricopeptide-like helical domain; Prolyl 4-hydroxylase alpha-subunit, N-terminal; Tetratricopeptide repeat-containing domain;
P13804	"Electron transfer flavoprotein subunit alpha, mitochondrial OS=Homo sapiens OX=9606 GN=ETFA"	1.023	Up	0.026436	ETFA	35.079	122.45	36.3	9	23	9	mitochondria	GO:0034440 lipid oxidation; GO:0044699 single-organism process; GO:0022904 respiratory electron transport chain; GO:0044255 cellular lipid metabolic process; GO:0044237 cellular metabolic process; GO:0071704 organic substance metabolic process; GO:0008152 metabolic process; GO:0006091 generation of precursor metabolites and energy; GO:0030258 lipid modification; GO:0044248 cellular catabolic proc…	GO:0005759 mitochondrial matrix; GO:0043229 intracellular organelle; GO:0044421 extracellular region part; GO:0044429 mitochondrial part; GO:0005737 cytoplasm; GO:0044446 intracellular organelle part; GO:0031982 vesicle; GO:0044424 intracellular part; GO:0005623 cell; GO:0005576 extracellular region; GO:0044422 organelle part; GO:0005739 mitochondrion; GO:0043231 intracellular membrane-bounded or…	GO:1901265 nucleoside phosphate binding; GO:0050660 flavin adenine dinucleotide binding; GO:0043167 ion binding; GO:0005515 protein binding; GO:0000166 nucleotide binding; GO:0048037 cofactor binding; GO:0016491 oxidoreductase activity; GO:0009055 electron carrier activity; GO:1901363 heterocyclic compound binding; GO:0097159 organic cyclic compound binding; GO:0003824 catalytic activity; GO:0005…	K03522	fixB, etfA; electron transfer flavoprotein alpha subunit		IPR014729; IPR014731; IPR033947; IPR014730; IPR029035;	Rossmann-like alpha/beta/alpha sandwich fold; Electron transfer flavoprotein, alpha subunit, C-terminal; Electron transfer flavoprotein, alpha subunit, N-terminal; Electron transfer flavoprotein, alpha/beta-subunit, N-terminal; DHS-like NAD/FAD-binding domain;
P14384	Carboxypeptidase M OS=Homo sapiens OX=9606 GN=CPM	1.05	Up	0.049785	CPM	50.513	3.512	5.2	2	3	2	extracellular	GO:0043687 post-translational protein modification; GO:0006518 peptide metabolic process; GO:0044267 cellular protein metabolic process; GO:0009058 biosynthetic process; GO:0016485 protein processing; GO:0044237 cellular metabolic process; GO:0042157 lipoprotein metabolic process; GO:0071704 organic substance metabolic process; GO:0009653 anatomical structure morphogenesis; GO:0008152 metabolic p…	GO:0016020 membrane; GO:0005615 extracellular space; GO:0044421 extracellular region part; GO:0071944 cell periphery; GO:0031982 vesicle; GO:0031225 anchored component of membrane; GO:0031224 intrinsic component of membrane; GO:0005623 cell; GO:0005576 extracellular region; GO:0005886 plasma membrane; GO:0043226 organelle; GO:0070062 extracellular exosome; GO:0044425 membrane part; GO:0044464 cel…	GO:0004180 carboxypeptidase activity; GO:0008233 peptidase activity; GO:0008238 exopeptidase activity; GO:0008235 metalloexopeptidase activity; GO:0043167 ion binding; GO:0016787 hydrolase activity; GO:0008237 metallopeptidase activity; GO:0008270 zinc ion binding; GO:0046914 transition metal ion binding; GO:0004181 metallocarboxypeptidase activity; GO:0003824 catalytic activity; GO:0005488 bindi…	K01296	CPM; carboxypeptidase M [EC:3.4.17.12]		IPR008969; IPR033842; IPR000834; IPR014766;	Carboxypeptidase-like, regulatory domain; Carboxypeptidase M N-terminal domain; Peptidase M14, carboxypeptidase A; Carboxypeptidase, regulatory domain;
P14406	"Cytochrome c oxidase subunit 7A2, mitochondrial OS=Homo sapiens OX=9606 GN=COX7A2"	1.102	Up	0.038758	COX7A2	9.3959	15.003	15.7	1	3	1	mitochondria	GO:0098655 cation transmembrane transport; GO:0034220 ion transmembrane transport; GO:0098660 inorganic ion transmembrane transport; GO:0044699 single-organism process; GO:0006818 hydrogen transport; GO:0015992 proton transport; GO:0051234 establishment of localization; GO:0006810 transport; GO:0055085 transmembrane transport; GO:1902578 single-organism localization; GO:0006812 cation transport; …	GO:0016020 membrane; GO:0044421 extracellular region part; GO:0031090 organelle membrane; GO:0005737 cytoplasm; GO:0031982 vesicle; GO:0044424 intracellular part; GO:0044455 mitochondrial membrane part; GO:0005623 cell; GO:0044422 organelle part; GO:0005740 mitochondrial envelope; GO:0070062 extracellular exosome; GO:0044425 membrane part; GO:0005622 intracellular; GO:0044464 cell part; GO:001986…	GO:0015075 ion transmembrane transporter activity; GO:0022892 substrate-specific transporter activity; GO:0015077 monovalent inorganic cation transmembrane transporter activity; GO:0016676 oxidoreductase activity, acting on a heme group of donors, oxygen as acceptor; GO:0016675 oxidoreductase activity, acting on a heme group of donors; GO:0015078 hydrogen ion transmembrane transporter activity; G…	K02270	COX7A; cytochrome c oxidase subunit 7a	hsa00190 Oxidative phosphorylation - Homo sapiens (human); hsa01100 Metabolic pathways - Homo sapiens (human); hsa04260 Cardiac muscle contraction - Homo sapiens (human); hsa04714 Thermogenesis - Homo sapiens (human); hsa04932 Non-alcoholic fatty liver disease (NAFLD) - Homo sapiens (human); hsa05010 Alzheimer disease - Homo sapiens (human); hsa05012 Parkinson disease - Homo sapiens (human); hsa0…
P14550	Alcohol dehydrogenase [NADP(+)] OS=Homo sapiens OX=9606 GN=AKR1A1	0.917	Down	0.0124769	AKR1A1	36.573	35.134	22.2	6	9	6	cytoplasm	GO:0019640 glucuronate catabolic process to xylulose 5-phosphate; GO:0046365 monosaccharide catabolic process; GO:0009110 vitamin biosynthetic process; GO:0016053 organic acid biosynthetic process; GO:0044699 single-organism process; GO:0009058 biosynthetic process; GO:0044237 cellular metabolic process; GO:0044272 sulfur compound biosynthetic process; GO:0006796 phosphate-containing compound met…	GO:0016020 membrane; GO:0005615 extracellular space; GO:0044421 extracellular region part; GO:0016324 apical plasma membrane; GO:0071944 cell periphery; GO:0031982 vesicle; GO:0005737 cytoplasm; GO:0044424 intracellular part; GO:0005829 cytosol; GO:0005623 cell; GO:0005576 extracellular region; GO:0005886 plasma membrane; GO:0070062 extracellular exosome; GO:0043226 organelle; GO:0044459 plasma m…	GO:0009055 electron carrier activity; GO:0016614 oxidoreductase activity, acting on CH-OH group of donors; GO:0004032 alditol:NADP+ 1-oxidoreductase activity; GO:0016616 oxidoreductase activity, acting on the CH-OH group of donors, NAD or NADP as acceptor; GO:0047939 L-glucuronate reductase activity; GO:0003824 catalytic activity; GO:0005488 binding; GO:0008106 alcohol dehydrogenase (NADP+) activ…	K00002	AKR1A1, adh; alcohol dehydrogenase (NADP+) [EC:1.1.1.2]	hsa00010 Glycolysis / Gluconeogenesis - Homo sapiens (human); hsa00040 Pentose and glucuronate interconversions - Homo sapiens (human); hsa00561 Glycerolipid metabolism - Homo sapiens (human); hsa01100 Metabolic pathways - Homo sapiens (human);	IPR023210;	NADP-dependent oxidoreductase domain;
P14866	Heterogeneous nuclear ribonucleoprotein L OS=Homo sapiens OX=9606 GN=HNRNPL	0.967	Down	0.0111829	HNRNPL	64.132	246.2	38.2	16	42	15	nucleus	GO:1905216 positive regulation of RNA binding; GO:0032270 positive regulation of cellular protein metabolic process; GO:0000381 regulation of alternative mRNA splicing, via spliceosome; GO:0010608 posttranscriptional regulation of gene expression; GO:0009891 positive regulation of biosynthetic process; GO:0050686 negative regulation of mRNA processing; GO:0051253 negative regulation of RNA metabo…	GO:0016020 membrane; GO:0044421 extracellular region part; GO:0031982 vesicle; GO:0005737 cytoplasm; GO:0032991 macromolecular complex; GO:0044424 intracellular part; GO:0005623 cell; GO:0044422 organelle part; GO:0043228 non-membrane-bounded organelle; GO:0031974 membrane-enclosed lumen; GO:0070062 extracellular exosome; GO:0005654 nucleoplasm; GO:0070013 intracellular organelle lumen; GO:000562…	GO:0003677 DNA binding; GO:0003723 RNA binding; GO:1901265 nucleoside phosphate binding; GO:0097157 pre-mRNA intronic binding; GO:0003730 mRNA 3'-UTR binding; GO:0005515 protein binding; GO:0000166 nucleotide binding; GO:1901363 heterocyclic compound binding; GO:0097159 organic cyclic compound binding; GO:0000975 regulatory region DNA binding; GO:0003729 mRNA binding; GO:0001067 regulatory region…	K13159	HNRNPL; heterogeneous nuclear ribonucleoprotein L		IPR000504; IPR012677;	RNA recognition motif domain; Nucleotide-binding alpha-beta plait domain;
P14868	"Aspartate--tRNA ligase, cytoplasmic OS=Homo sapiens OX=9606 GN=DARS"	1.026	Up	0.024601	DARS	57.136	77.945	37.7	17	27	17	cytoplasm	GO:0044085 cellular component biogenesis; GO:0016043 cellular component organization; GO:0006518 peptide metabolic process; GO:0006725 cellular aromatic compound metabolic process; GO:0044267 cellular protein metabolic process; GO:0044699 single-organism process; GO:0006422 aspartyl-tRNA aminoacylation; GO:0009058 biosynthetic process; GO:1901566 organonitrogen compound biosynthetic process; GO:0…	GO:0016020 membrane; GO:0044421 extracellular region part; GO:0031982 vesicle; GO:0005737 cytoplasm; GO:0044424 intracellular part; GO:0005623 cell; GO:0005829 cytosol; GO:0005576 extracellular region; GO:0043226 organelle; GO:0070062 extracellular exosome; GO:0005622 intracellular; GO:0044464 cell part; GO:1903561 extracellular vesicle; GO:0043227 membrane-bounded organelle; GO:0043230 extracell…	GO:0016876 ligase activity, forming aminoacyl-tRNA and related compounds; GO:1901265 nucleoside phosphate binding; GO:0016875 ligase activity, forming carbon-oxygen bonds; GO:0016874 ligase activity; GO:0016787 hydrolase activity; GO:0005515 protein binding; GO:1901363 heterocyclic compound binding; GO:0097159 organic cyclic compound binding; GO:0003824 catalytic activity; GO:0032553 ribonucleoti…	K22503	hsa00970 Aminoacyl-tRNA biosynthesis - Homo sapiens (human);		IPR004364; IPR012340; IPR004365; IPR006195;	Aminoacyl-tRNA synthetase, class II (D/K/N); Nucleic acid-binding, OB-fold; OB-fold nucleic acid binding domain, AA-tRNA synthetase-type; Aminoacyl-tRNA synthetase, class II;
P14927	Cytochrome b-c1 complex subunit 7 OS=Homo sapiens OX=9606 GN=UQCRB	1.016	Up	0.029539	UQCRB	13.53	7.6517	11.7	1	4	1	nucleus	GO:0044085 cellular component biogenesis; GO:0009116 nucleoside metabolic process; GO:0042278 purine nucleoside metabolic process; GO:0009167 purine ribonucleoside monophosphate metabolic process; GO:0009117 nucleotide metabolic process; GO:0044699 single-organism process; GO:0034551 mitochondrial respiratory chain complex III assembly; GO:0044237 cellular metabolic process; GO:0006796 phosphate-…	GO:0016020 membrane; GO:0098800 inner mitochondrial membrane protein complex; GO:0031090 organelle membrane; GO:0098796 membrane protein complex; GO:0005737 cytoplasm; GO:0031224 intrinsic component of membrane; GO:0032991 macromolecular complex; GO:0044424 intracellular part; GO:0098798 mitochondrial protein complex; GO:0005623 cell; GO:0044455 mitochondrial membrane part; GO:0044422 organelle p…	GO:0005515 protein binding; GO:0005488 binding;	K00417	QCR7, UQCRB; ubiquinol-cytochrome c reductase subunit 7	hsa00190 Oxidative phosphorylation - Homo sapiens (human); hsa01100 Metabolic pathways - Homo sapiens (human); hsa04260 Cardiac muscle contraction - Homo sapiens (human); hsa04714 Thermogenesis - Homo sapiens (human); hsa04932 Non-alcoholic fatty liver disease (NAFLD) - Homo sapiens (human); hsa05010 Alzheimer disease - Homo sapiens (human); hsa05012 Parkinson disease - Homo sapiens (human); hsa0…
P15144	Aminopeptidase N OS=Homo sapiens OX=9606 GN=ANPEP	0.935	Down	1.97664e-05	ANPEP	109.54	72.452	19.4	16	23	16	endoplasmic reticulum	GO:0044409 entry into host; GO:0044700 single organism signaling; GO:0065008 regulation of biological quality; GO:0045321 leukocyte activation; GO:0006518 peptide metabolic process; GO:0001568 blood vessel development; GO:0048869 cellular developmental process; GO:0044699 single-organism process; GO:0044764 multi-organism cellular process; GO:0044237 cellular metabolic process; GO:0051234 establi…	GO:0016020 membrane; GO:0005615 extracellular space; GO:0044421 extracellular region part; GO:0009897 external side of plasma membrane; GO:0031410 cytoplasmic vesicle; GO:0031090 organelle membrane; GO:0071944 cell periphery; GO:0031982 vesicle; GO:0005737 cytoplasm; GO:0044433 cytoplasmic vesicle part; GO:0031224 intrinsic component of membrane; GO:0044424 intracellular part; GO:0005623 cell; GO…	GO:0008238 exopeptidase activity; GO:0008233 peptidase activity; GO:0043167 ion binding; GO:0070006 metalloaminopeptidase activity; GO:0008235 metalloexopeptidase activity; GO:0004177 aminopeptidase activity; GO:0008237 metallopeptidase activity; GO:0016787 hydrolase activity; GO:0033218 amide binding; GO:0008270 zinc ion binding; GO:0001618 virus receptor activity; GO:0060089 molecular transduce…	K11140	ANPEP, CD13; aminopeptidase N [EC:3.4.11.2]	hsa00480 Glutathione metabolism - Homo sapiens (human); hsa01100 Metabolic pathways - Homo sapiens (human); hsa04614 Renin-angiotensin system - Homo sapiens (human); hsa04640 Hematopoietic cell lineage - Homo sapiens (human);	IPR014782; IPR024571;	Peptidase M1, membrane alanine aminopeptidase, N-terminal; ERAP1-like C-terminal domain;
P15559	NAD(P)H dehydrogenase [quinone] 1 OS=Homo sapiens OX=9606 GN=NQO1	1.043	Up	0.0133555	NQO1	30.867	32.437	29.9	9	19	9	cytoplasm	GO:0044700 single organism signaling; GO:0006801 superoxide metabolic process; GO:0010941 regulation of cell death; GO:0000303 response to superoxide; GO:0043523 regulation of neuron apoptotic process; GO:0044699 single-organism process; GO:0009058 biosynthetic process; GO:0044237 cellular metabolic process; GO:0019430 removal of superoxide radicals; GO:0009605 response to external stimulus; GO:0…	GO:0044421 extracellular region part; GO:0031982 vesicle; GO:0005737 cytoplasm; GO:0043025 neuronal cell body; GO:0044424 intracellular part; GO:0005829 cytosol; GO:0005623 cell; GO:0005576 extracellular region; GO:0043226 organelle; GO:0070062 extracellular exosome; GO:0036477 somatodendritic compartment; GO:0005622 intracellular; GO:0044464 cell part; GO:1903561 extracellular vesicle; GO:004429…	GO:0004784 superoxide dismutase activity; GO:0016651 oxidoreductase activity, acting on NAD(P)H; GO:0003723 RNA binding; GO:0016653 oxidoreductase activity, acting on NAD(P)H, heme protein as acceptor; GO:0016721 oxidoreductase activity, acting on superoxide radicals as acceptor; GO:0003955 NAD(P)H dehydrogenase (quinone) activity; GO:0016209 antioxidant activity; GO:0005515 protein binding; GO:0…	K00355	NQO1; NAD(P)H dehydrogenase (quinone) [EC:1.6.5.2]	hsa00130 Ubiquinone and other terpenoid-quinone biosynthesis - Homo sapiens (human); hsa01100 Metabolic pathways - Homo sapiens (human); hsa05200 Pathways in cancer - Homo sapiens (human); hsa05225 Hepatocellular carcinoma - Homo sapiens (human); hsa05418 Fluid shear stress and atherosclerosis - Homo sapiens (human);	IPR003680; IPR029039;	Flavodoxin-like fold; Flavoprotein-like domain;
P15586	N-acetylglucosamine-6-sulfatase OS=Homo sapiens OX=9606 GN=GNS	0.963	Down	0.045736	GNS	62.081	38.97	9.8	5	8	5	plasma membrane	GO:0045321 leukocyte activation; GO:0002283 neutrophil activation involved in immune response; GO:0002252 immune effector process; GO:0006026 aminoglycan catabolic process; GO:0044699 single-organism process; GO:0042340 keratan sulfate catabolic process; GO:0050896 response to stimulus; GO:0044237 cellular metabolic process; GO:0051234 establishment of localization; GO:0071704 organic substance m…	GO:0034774 secretory granule lumen; GO:0044421 extracellular region part; GO:0031410 cytoplasmic vesicle; GO:0005737 cytoplasm; GO:0031982 vesicle; GO:0044433 cytoplasmic vesicle part; GO:0044424 intracellular part; GO:0035578 azurophil granule lumen; GO:0005623 cell; GO:1904813 ficolin-1-rich granule lumen; GO:0044422 organelle part; GO:0005775 vacuolar lumen; GO:0070062 extracellular exosome; G…	GO:0008484 sulfuric ester hydrolase activity; GO:0008449 N-acetylglucosamine-6-sulfatase activity; GO:0003824 catalytic activity; GO:0005488 binding; GO:0043167 ion binding; GO:0016788 hydrolase activity, acting on ester bonds; GO:0043169 cation binding; GO:0046872 metal ion binding; GO:0016787 hydrolase activity; GO:0005515 protein binding;	K01137	GNS; N-acetylglucosamine-6-sulfatase [EC:3.1.6.14]	hsa00531 Glycosaminoglycan degradation - Homo sapiens (human); hsa01100 Metabolic pathways - Homo sapiens (human); hsa04142 Lysosome - Homo sapiens (human);	IPR017849; IPR000917; IPR017850;	Alkaline phosphatase-like, alpha/beta/alpha; Sulfatase, N-terminal; Alkaline-phosphatase-like, core domain;
P16144	Integrin beta-4 OS=Homo sapiens OX=9606 GN=ITGB4	1.027	Up	0.0180634	ITGB4	202.16	323.31	26.4	39	76	39	extracellular,plasma membrane	GO:0044085 cellular component biogenesis; GO:0044700 single organism signaling; GO:0051674 localization of cell; GO:0007166 cell surface receptor signaling pathway; GO:0048869 cellular developmental process; GO:0044699 single-organism process; GO:0006914 autophagy; GO:0044237 cellular metabolic process; GO:0009611 response to wounding; GO:0022610 biological adhesion; GO:0048729 tissue morphogenes…	GO:0016020 membrane; GO:0044421 extracellular region part; GO:0098636 protein complex involved in cell adhesion; GO:0071944 cell periphery; GO:0098796 membrane protein complex; GO:0030054 cell junction; GO:0031982 vesicle; GO:0031224 intrinsic component of membrane; GO:0032991 macromolecular complex; GO:0044424 intracellular part; GO:0005887 integral component of plasma membrane; GO:0005623 cell;…	GO:0001664 G-protein coupled receptor binding; GO:0060089 molecular transducer activity; GO:0005515 protein binding; GO:0004872 receptor activity; GO:0005102 receptor binding; GO:0005488 binding;	K06525	ITGB4, CD104; integrin beta 4	hsa04151 PI3K-Akt signaling pathway - Homo sapiens (human); hsa04510 Focal adhesion - Homo sapiens (human); hsa04512 ECM-receptor interaction - Homo sapiens (human); hsa04810 Regulation of actin cytoskeleton - Homo sapiens (human); hsa05165 Human papillomavirus infection - Homo sapiens (human); hsa05410 Hypertrophic cardiomyopathy (HCM) - Homo sapiens (human); hsa05412 Arrhythmogenic right ventri…	IPR033760; IPR002369; IPR012896; IPR016201; IPR003961; IPR013111; IPR003644; IPR013783; IPR002035;	Integrin beta N-terminal; Integrin beta subunit, VWA domain; Integrin beta subunit, tail; PSI domain; Fibronectin type III; EGF-like domain, extracellular; Na-Ca exchanger/integrin-beta4; Immunoglobulin-like fold; von Willebrand factor, type A;
P16220	Cyclic AMP-responsive element-binding protein 1 OS=Homo sapiens OX=9606 GN=CREB1	0.923	Down	0.036139	CREB1	36.688	14.412	6.7	2	3	2	nucleus	GO:0044700 single organism signaling; GO:0035094 response to nicotine; GO:0010941 regulation of cell death; GO:0048732 gland development; GO:0014013 regulation of gliogenesis; GO:0030323 respiratory tube development; GO:0009891 positive regulation of biosynthetic process; GO:0036119 response to platelet-derived growth factor; GO:0044237 cellular metabolic process; GO:0045927 positive regulation o…	GO:0005737 cytoplasm; GO:0032991 macromolecular complex; GO:0044424 intracellular part; GO:0005623 cell; GO:0044422 organelle part; GO:0044427 chromosomal part; GO:0043228 non-membrane-bounded organelle; GO:0031974 membrane-enclosed lumen; GO:0005654 nucleoplasm; GO:0070013 intracellular organelle lumen; GO:0044454 nuclear chromosome part; GO:0044464 cell part; GO:0005622 intracellular; GO:000569…	GO:0000981 RNA polymerase II transcription factor activity, sequence-specific DNA binding; GO:0001158 enhancer sequence-specific DNA binding; GO:0001077 transcriptional activator activity, RNA polymerase II core promoter proximal region sequence-specific binding; GO:0003690 double-stranded DNA binding; GO:0003705 transcription factor activity, RNA polymerase II distal enhancer sequence-specific b…	K05870	CREB1; cyclic AMP-responsive element-binding protein 1	hsa04022 cGMP-PKG signaling pathway - Homo sapiens (human); hsa04024 cAMP signaling pathway - Homo sapiens (human); hsa04151 PI3K-Akt signaling pathway - Homo sapiens (human); hsa04152 AMPK signaling pathway - Homo sapiens (human); hsa04211 Longevity regulating pathway - Homo sapiens (human); hsa04261 Adrenergic signaling in cardiomyocytes - Homo sapiens (human); hsa04380 Osteoclast differentiati…	IPR004827; IPR003102;	Basic-leucine zipper domain; Coactivator CBP, pKID;
P16260	Graves disease carrier protein OS=Homo sapiens OX=9606 GN=SLC25A16	1.138	Up	0.0009804	SLC25A16	36.223	2.1546	3.6	1	1	1	cytoplasm	GO:0051188 cofactor biosynthetic process; GO:0006810 transport; GO:0055085 transmembrane transport; GO:0008152 metabolic process; GO:0006839 mitochondrial transport; GO:0009058 biosynthetic process; GO:0006732 coenzyme metabolic process; GO:0009108 coenzyme biosynthetic process; GO:0051179 localization; GO:0009987 cellular process; GO:0044237 cellular metabolic process; GO:0044249 cellular biosyn…	GO:0043229 intracellular organelle; GO:0016020 membrane; GO:0044429 mitochondrial part; GO:0031090 organelle membrane; GO:0031967 organelle envelope; GO:0044446 intracellular organelle part; GO:0005737 cytoplasm; GO:0031224 intrinsic component of membrane; GO:0044424 intracellular part; GO:0005623 cell; GO:0016021 integral component of membrane; GO:0044422 organelle part; GO:0005739 mitochondrion…	GO:0015291 secondary active transmembrane transporter activity; GO:0022804 active transmembrane transporter activity; GO:0015297 antiporter activity; GO:0005215 transporter activity; GO:0022857 transmembrane transporter activity;	K15084	SLC25A16, GDA, LEU5; solute carrier family 25 (mitochondrial carrier protein), member 16		IPR023395;	Mitochondrial carrier domain;
P16435	NADPH--cytochrome P450 reductase OS=Homo sapiens OX=9606 GN=POR	1.051	Up	0.0158234	POR	76.689	56.857	22.7	13	18	13	cytoplasm	GO:0065008 regulation of biological quality; GO:0010941 regulation of cell death; GO:0009891 positive regulation of biosynthetic process; GO:0044255 cellular lipid metabolic process; GO:0019216 regulation of lipid metabolic process; GO:0044237 cellular metabolic process; GO:0009605 response to external stimulus; GO:0010466 negative regulation of peptidase activity; GO:1903010 regulation of bone d…	GO:0043229 intracellular organelle; GO:0016020 membrane; GO:0042175 nuclear outer membrane-endoplasmic reticulum membrane network; GO:0005783 endoplasmic reticulum; GO:0044446 intracellular organelle part; GO:0005737 cytoplasm; GO:0031224 intrinsic component of membrane; GO:0012505 endomembrane system; GO:0044424 intracellular part; GO:0005623 cell; GO:0016021 integral component of membrane; GO:0…	GO:0016651 oxidoreductase activity, acting on NAD(P)H; GO:0016708 oxidoreductase activity, acting on paired donors, with incorporation or reduction of molecular oxygen, NAD(P)H as one donor, and incorporation of two atoms of oxygen into one donor; GO:0047726 iron-cytochrome-c reductase activity; GO:1901265 nucleoside phosphate binding; GO:0016653 oxidoreductase activity, acting on NAD(P)H, heme p…	K00327	POR; NADPH-ferrihemoprotein reductase [EC:1.6.2.4]		IPR001433; IPR017927; IPR017938; IPR003097; IPR029039; IPR023173; IPR008254; IPR001709;	Oxidoreductase FAD/NAD(P)-binding; Ferredoxin reductase-type FAD-binding domain; Riboflavin synthase-like beta-barrel; FAD-binding, type 1; Flavoprotein-like domain; NADPH-cytochrome p450 reductase, FAD-binding, alpha-helical domain-3; Flavodoxin/nitric oxide synthase; Flavoprotein pyridine nucleotide cytochrome reductase;
P16615	Sarcoplasmic/endoplasmic reticulum calcium ATPase 2 OS=Homo sapiens OX=9606 GN=ATP2A2	1.053	Up	0.0046584	ATP2A2	114.76	208.97	24	22	58	22	plasma membrane	GO:0060627 regulation of vesicle-mediated transport; GO:0044700 single organism signaling; GO:0065008 regulation of biological quality; GO:0022610 biological adhesion; GO:0043500 muscle adaptation; GO:0098900 regulation of action potential; GO:0098909 regulation of cardiac muscle cell action potential involved in regulation of contraction; GO:0051240 positive regulation of multicellular organisma…	GO:0016020 membrane; GO:0042175 nuclear outer membrane-endoplasmic reticulum membrane network; GO:0005783 endoplasmic reticulum; GO:0090534 calcium ion-transporting ATPase complex; GO:0031090 organelle membrane; GO:0019898 extrinsic component of membrane; GO:0071944 cell periphery; GO:0014801 longitudinal sarcoplasmic reticulum; GO:0031982 vesicle; GO:0005737 cytoplasm; GO:0032991 macromolecular …	GO:0031775 lutropin-choriogonadotropic hormone receptor binding; GO:0042625 ATPase coupled ion transmembrane transporter activity; GO:1901265 nucleoside phosphate binding; GO:0005102 receptor binding; GO:0015399 primary active transmembrane transporter activity; GO:0022892 substrate-specific transporter activity; GO:0016817 hydrolase activity, acting on acid anhydrides; GO:0005515 protein binding…	K05853	ATP2A; Ca2+ transporting ATPase, sarcoplasmic/endoplasmic reticulum [EC:3.6.3.8]	hsa04020 Calcium signaling pathway - Homo sapiens (human); hsa04022 cGMP-PKG signaling pathway - Homo sapiens (human); hsa04024 cAMP signaling pathway - Homo sapiens (human); hsa04260 Cardiac muscle contraction - Homo sapiens (human); hsa04261 Adrenergic signaling in cardiomyocytes - Homo sapiens (human); hsa04919 Thyroid hormone signaling pathway - Homo sapiens (human); hsa04972 Pancreatic secre…	IPR023298; IPR004014; IPR008250; IPR023299; IPR006068; IPR023214;	P-type ATPase, transmembrane domain; Cation-transporting P-type ATPase, N-terminal; P-type ATPase, A domain; P-type ATPase, cytoplasmic domain N; Cation-transporting P-type ATPase, C-terminal; HAD-like domain;
P16949	Stathmin OS=Homo sapiens OX=9606 GN=STMN1	0.962	Down	0.044498	STMN1	17.302	16.792	33.6	5	18	4	nucleus	GO:0044700 single organism signaling; GO:0031111 negative regulation of microtubule polymerization or depolymerization; GO:0031109 microtubule polymerization or depolymerization; GO:0007420 brain development; GO:0007067 mitotic nuclear division; GO:0051129 negative regulation of cellular component organization; GO:0048666 neuron development; GO:0048869 cellular developmental process; GO:0032989 c…	GO:0043229 intracellular organelle; GO:0016020 membrane; GO:0042995 cell projection; GO:0044421 extracellular region part; GO:0099513 polymeric cytoskeletal fiber; GO:0005874 microtubule; GO:0043232 intracellular non-membrane-bounded organelle; GO:0044430 cytoskeletal part; GO:0031982 vesicle; GO:0005737 cytoplasm; GO:0044446 intracellular organelle part; GO:0044424 intracellular part; GO:0099512…	GO:0015631 tubulin binding; GO:0005515 protein binding; GO:0008092 cytoskeletal protein binding; GO:0004871 signal transducer activity; GO:0005488 binding;	K04381	STMN1; stathmin	hsa04010 MAPK signaling pathway - Homo sapiens (human); hsa05206 MicroRNAs in cancer - Homo sapiens (human);
P17301	Integrin alpha-2 OS=Homo sapiens OX=9606 GN=ITGA2	0.983	Down	0.0189618	ITGA2	129.29	98.135	11.2	10	16	10	plasma membrane	GO:0044085 cellular component biogenesis; GO:0044700 single organism signaling; GO:0044409 entry into host; GO:0051971 positive regulation of transmission of nerve impulse; GO:0060100 positive regulation of phagocytosis, engulfment; GO:0048732 gland development; GO:0022414 reproductive process; GO:0010608 posttranscriptional regulation of gene expression; GO:0009891 positive regulation of biosynt…	GO:0016020 membrane; GO:0098636 protein complex involved in cell adhesion; GO:0009897 external side of plasma membrane; GO:0098796 membrane protein complex; GO:0030054 cell junction; GO:0071944 cell periphery; GO:0005737 cytoplasm; GO:0032991 macromolecular complex; GO:0031224 intrinsic component of membrane; GO:0044424 intracellular part; GO:0005887 integral component of plasma membrane; GO:0005…	GO:0038023 signaling receptor activity; GO:0098639 collagen binding involved in cell-matrix adhesion; GO:0046982 protein heterodimerization activity; GO:0005102 receptor binding; GO:0043167 ion binding; GO:0046983 protein dimerization activity; GO:0044877 macromolecular complex binding; GO:0005515 protein binding; GO:0005178 integrin binding; GO:0004888 transmembrane signaling receptor activity; …	K06481	ITGA2, CD49b; integrin alpha 2	hsa04145 Phagosome - Homo sapiens (human); hsa04151 PI3K-Akt signaling pathway - Homo sapiens (human); hsa04510 Focal adhesion - Homo sapiens (human); hsa04512 ECM-receptor interaction - Homo sapiens (human); hsa04611 Platelet activation - Homo sapiens (human); hsa04640 Hematopoietic cell lineage - Homo sapiens (human); hsa04810 Regulation of actin cytoskeleton - Homo sapiens (human); hsa05165 Hu…	IPR032695; IPR013649; IPR002035;	Integrin domain; Integrin alpha-2; von Willebrand factor, type A;
P17612	cAMP-dependent protein kinase catalytic subunit alpha OS=Homo sapiens OX=9606 GN=PRKACA	1.161	Up	0.0093577	PRKACA	40.589	8.2659	8	3	3	1	mitochondria	GO:0044085 cellular component biogenesis; GO:0044700 single organism signaling; GO:0021700 developmental maturation; GO:0022414 reproductive process; GO:0035148 tube formation; GO:0043009 chordate embryonic development; GO:0042593 glucose homeostasis; GO:0031347 regulation of defense response; GO:0010564 regulation of cell cycle process; GO:0044237 cellular metabolic process; GO:0044782 cilium or…	GO:0030425 dendrite; GO:0016020 membrane; GO:0044421 extracellular region part; GO:0098857 membrane microdomain; GO:0005737 cytoplasm; GO:0032991 macromolecular complex; GO:0097729 9+2 motile cilium; GO:0005623 cell; GO:1902911 protein kinase complex; GO:0044422 organelle part; GO:0043197 dendritic spine; GO:0043228 non-membrane-bounded organelle; GO:0070062 extracellular exosome; GO:0005654 nucl…	GO:0051018 protein kinase A binding; GO:1901265 nucleoside phosphate binding; GO:0016773 phosphotransferase activity, alcohol group as acceptor; GO:0031625 ubiquitin protein ligase binding; GO:0019901 protein kinase binding; GO:0005515 protein binding; GO:0004672 protein kinase activity; GO:1901363 heterocyclic compound binding; GO:0097159 organic cyclic compound binding; GO:0016301 kinase activi…	K04345	PKA; protein kinase A [EC:2.7.11.11]	hsa01522 Endocrine resistance - Homo sapiens (human); hsa04010 MAPK signaling pathway - Homo sapiens (human); hsa04014 Ras signaling pathway - Homo sapiens (human); hsa04020 Calcium signaling pathway - Homo sapiens (human); hsa04024 cAMP signaling pathway - Homo sapiens (human); hsa04062 Chemokine signaling pathway - Homo sapiens (human); hsa04114 Oocyte meiosis - Homo sapiens (human); hsa04140 A…	IPR000719; IPR000961; IPR011009;	Protein kinase domain; AGC-kinase, C-terminal; Protein kinase-like domain;
P17844	Probable ATP-dependent RNA helicase DDX5 OS=Homo sapiens OX=9606 GN=DDX5	0.944	Down	0.00070196	DDX5	69.147	71.76	33.2	20	34	14	nucleus	GO:0044700 single organism signaling; GO:0000381 regulation of alternative mRNA splicing, via spliceosome; GO:0097659 nucleic acid-templated transcription; GO:0009891 positive regulation of biosynthetic process; GO:0044237 cellular metabolic process; GO:0008152 metabolic process; GO:0010558 negative regulation of macromolecule biosynthetic process; GO:0043170 macromolecule metabolic process; GO:0…	GO:0016020 membrane; GO:0044421 extracellular region part; GO:0031982 vesicle; GO:0032991 macromolecular complex; GO:0044424 intracellular part; GO:0005623 cell; GO:0044422 organelle part; GO:0043228 non-membrane-bounded organelle; GO:0031974 membrane-enclosed lumen; GO:0070062 extracellular exosome; GO:1902494 catalytic complex; GO:0005654 nucleoplasm; GO:0070013 intracellular organelle lumen; G…	GO:1901265 nucleoside phosphate binding; GO:0005102 receptor binding; GO:0008026 ATP-dependent helicase activity; GO:0016817 hydrolase activity, acting on acid anhydrides; GO:0050681 androgen receptor binding; GO:0005515 protein binding; GO:0016787 hydrolase activity; GO:0051427 hormone receptor binding; GO:0048306 calcium-dependent protein binding; GO:0016887 ATPase activity; GO:1901363 heterocy…	K12823	DDX5, DBP2; ATP-dependent RNA helicase DDX5/DBP2 [EC:3.6.4.13]	hsa03040 Spliceosome - Homo sapiens (human); hsa05202 Transcriptional misregulation in cancer - Homo sapiens (human); hsa05205 Proteoglycans in cancer - Homo sapiens (human);	IPR011545; IPR014014; IPR027417; IPR014001; IPR001650;	DEAD/DEAH box helicase domain; RNA helicase, DEAD-box type, Q motif; P-loop containing nucleoside triphosphate hydrolase; Helicase superfamily 1/2, ATP-binding domain; Helicase, C-terminal;
P17980	26S proteasome regulatory subunit 6A OS=Homo sapiens OX=9606 GN=PSMC3	0.945	Down	0.00146063	PSMC3	49.203	228.11	42.6	16	31	16	cytoplasm	GO:0044700 single organism signaling; GO:0010608 posttranscriptional regulation of gene expression; GO:0043009 chordate embryonic development; GO:0051443 positive regulation of ubiquitin-protein transferase activity; GO:0009891 positive regulation of biosynthetic process; GO:0031347 regulation of defense response; GO:0010564 regulation of cell cycle process; GO:0044237 cellular metabolic process;…	GO:0016020 membrane; GO:0034774 secretory granule lumen; GO:0031410 cytoplasmic vesicle; GO:0005838 proteasome regulatory particle; GO:0000932 P-body; GO:0031982 vesicle; GO:0005737 cytoplasm; GO:0044433 cytoplasmic vesicle part; GO:0032991 macromolecular complex; GO:0044424 intracellular part; GO:0005623 cell; GO:1904813 ficolin-1-rich granule lumen; GO:0036464 cytoplasmic ribonucleoprotein gran…	GO:1901265 nucleoside phosphate binding; GO:0016817 hydrolase activity, acting on acid anhydrides; GO:0016787 hydrolase activity; GO:0005515 protein binding; GO:0016887 ATPase activity; GO:1901363 heterocyclic compound binding; GO:0097159 organic cyclic compound binding; GO:0016462 pyrophosphatase activity; GO:0042802 identical protein binding; GO:0032553 ribonucleotide binding; GO:0003824 cataly…	K03065	PSMC3, RPT5; 26S proteasome regulatory subunit T5	hsa03050 Proteasome - Homo sapiens (human); hsa05169 Epstein-Barr virus infection - Homo sapiens (human);	IPR003593; IPR003959; IPR027417;	AAA+ ATPase domain; ATPase, AAA-type, core; P-loop containing nucleoside triphosphate hydrolase;
P18084	Integrin beta-5 OS=Homo sapiens OX=9606 GN=ITGB5	1.078	Up	0.049397	ITGB5	88.053	14.057	10.3	5	6	5	extracellular	GO:0044085 cellular component biogenesis; GO:0044409 entry into host; GO:0044700 single organism signaling; GO:0003012 muscle system process; GO:0007166 cell surface receptor signaling pathway; GO:0048869 cellular developmental process; GO:0071560 cellular response to transforming growth factor beta stimulus; GO:0030038 contractile actin filament bundle assembly; GO:0044699 single-organism proces…	GO:0016020 membrane; GO:0044421 extracellular region part; GO:0098636 protein complex involved in cell adhesion; GO:0031410 cytoplasmic vesicle; GO:0030054 cell junction; GO:0071944 cell periphery; GO:0098796 membrane protein complex; GO:0005737 cytoplasm; GO:0031982 vesicle; GO:0031224 intrinsic component of membrane; GO:0032991 macromolecular complex; GO:0044424 intracellular part; GO:0005887 i…	GO:0060089 molecular transducer activity; GO:0005515 protein binding; GO:0004872 receptor activity; GO:0001618 virus receptor activity; GO:0005488 binding;	K06588	ITGB5; integrin beta 5	hsa04145 Phagosome - Homo sapiens (human); hsa04151 PI3K-Akt signaling pathway - Homo sapiens (human); hsa04510 Focal adhesion - Homo sapiens (human); hsa04512 ECM-receptor interaction - Homo sapiens (human); hsa04810 Regulation of actin cytoskeleton - Homo sapiens (human); hsa05165 Human papillomavirus infection - Homo sapiens (human); hsa05205 Proteoglycans in cancer - Homo sapiens (human); hsa…	IPR032695; IPR033760; IPR002369; IPR016201; IPR012896; IPR014836; IPR002035;	Integrin domain; Integrin beta N-terminal; Integrin beta subunit, VWA domain; PSI domain; Integrin beta subunit, tail; Integrin beta subunit, cytoplasmic domain; von Willebrand factor, type A;
P18615	Negative elongation factor E OS=Homo sapiens OX=9606 GN=NELFE	0.925	Down	0.0094637	NELFE	43.239	13.885	6.3	2	3	2	nucleus	GO:0032270 positive regulation of cellular protein metabolic process; GO:0034244 negative regulation of transcription elongation from RNA polymerase II promoter; GO:0097659 nucleic acid-templated transcription; GO:0009891 positive regulation of biosynthetic process; GO:0050686 negative regulation of mRNA processing; GO:0006354 DNA-templated transcription, elongation; GO:0044237 cellular metabolic…	GO:0016020 membrane; GO:0043229 intracellular organelle; GO:0071944 cell periphery; GO:0044446 intracellular organelle part; GO:0032991 macromolecular complex; GO:0031981 nuclear lumen; GO:0044424 intracellular part; GO:0016604 nuclear body; GO:0005623 cell; GO:0044422 organelle part; GO:0005886 plasma membrane; GO:0031974 membrane-enclosed lumen; GO:0043226 organelle; GO:0043231 intracellular me…	GO:0097159 organic cyclic compound binding; GO:1901363 heterocyclic compound binding; GO:0003723 RNA binding; GO:1901265 nucleoside phosphate binding; GO:0005488 binding; GO:0003676 nucleic acid binding; GO:0005515 protein binding; GO:0003682 chromatin binding; GO:0000166 nucleotide binding; GO:0036094 small molecule binding;	K15182	RDBP, NELFE; negative elongation factor E		IPR000504; IPR012677;	RNA recognition motif domain; Nucleotide-binding alpha-beta plait domain;
P19338	Nucleolin OS=Homo sapiens OX=9606 GN=NCL	0.9	Down	0.0004445	NCL	76.613	51.848	19.4	16	26	16	nucleus	GO:0001568 blood vessel development; GO:0009891 positive regulation of biosynthetic process; GO:0044699 single-organism process; GO:0071363 cellular response to growth factor stimulus; GO:1901836 regulation of transcription of nuclear large rRNA transcript from RNA polymerase I promoter; GO:2001141 regulation of RNA biosynthetic process; GO:0001525 angiogenesis; GO:0009893 positive regulation of …	GO:0016020 membrane; GO:0044421 extracellular region part; GO:0005938 cell cortex; GO:0071944 cell periphery; GO:0031982 vesicle; GO:0005737 cytoplasm; GO:0099568 cytoplasmic region; GO:0032991 macromolecular complex; GO:0044424 intracellular part; GO:0005623 cell; GO:0036464 cytoplasmic ribonucleoprotein granule; GO:0044422 organelle part; GO:0043228 non-membrane-bounded organelle; GO:0070062 ex…	GO:0097159 organic cyclic compound binding; GO:1901363 heterocyclic compound binding; GO:0003677 DNA binding; GO:0003723 RNA binding; GO:0042802 identical protein binding; GO:1901265 nucleoside phosphate binding; GO:0005488 binding; GO:0003676 nucleic acid binding; GO:0042162 telomeric DNA binding; GO:0008022 protein C-terminus binding; GO:0005515 protein binding; GO:0000166 nucleotide binding; G…	K11294	NCL, NSR1; nucleolin	hsa05130 Pathogenic Escherichia coli infection - Homo sapiens (human);	IPR034230; IPR034235; IPR000504; IPR012677; IPR034233; IPR003954; IPR034234;	Nucleolin, RNA recognition motif 1; Nucleolin, RNA recognition motif 4; RNA recognition motif domain; Nucleotide-binding alpha-beta plait domain; Nucleolin, RNA recognition motif 2; RNA recognition motif domain, eukaryote; Nucleolin, RNA recognition motif 3;
P19387	DNA-directed RNA polymerase II subunit RPB3 OS=Homo sapiens OX=9606 GN=POLR2C	0.947	Down	0.039621	POLR2C	31.441	4.3744	6.9	2	2	2	cytoskeleton	GO:0044700 single organism signaling; GO:0007166 cell surface receptor signaling pathway; GO:0097659 nucleic acid-templated transcription; GO:0006289 nucleotide-excision repair; GO:0009891 positive regulation of biosynthetic process; GO:0006354 DNA-templated transcription, elongation; GO:0044237 cellular metabolic process; GO:0008152 metabolic process; GO:0009719 response to endogenous stimulus; …	GO:0005665 DNA-directed RNA polymerase II, core complex; GO:0061695 transferase complex, transferring phosphorus-containing groups; GO:0005737 cytoplasm; GO:0032991 macromolecular complex; GO:0044424 intracellular part; GO:0005623 cell; GO:0044422 organelle part; GO:0043228 non-membrane-bounded organelle; GO:0005856 cytoskeleton; GO:0031974 membrane-enclosed lumen; GO:0005654 nucleoplasm; GO:1902…	GO:0097159 organic cyclic compound binding; GO:1901363 heterocyclic compound binding; GO:0003677 DNA binding; GO:0016779 nucleotidyltransferase activity; GO:0034062 5'-3' RNA polymerase activity; GO:0003824 catalytic activity; GO:0097747 RNA polymerase activity; GO:0005488 binding; GO:0046983 protein dimerization activity; GO:0003676 nucleic acid binding; GO:0003899 DNA-directed 5'-3' RNA polymer…	K03011	RPB3, POLR2C; DNA-directed RNA polymerase II subunit RPB3	hsa03020 RNA polymerase - Homo sapiens (human); hsa05016 Huntington disease - Homo sapiens (human);	IPR011262; IPR011263; IPR009025;	DNA-directed RNA polymerase, insert domain; DNA-directed RNA polymerase, RpoA/D/Rpb3-type; DNA-directed RNA polymerase, RBP11-like dimerisation domain;
P19474	E3 ubiquitin-protein ligase TRIM21 OS=Homo sapiens OX=9606 GN=TRIM21	1.054	Up	0.03922	TRIM21	54.169	8.1913	9.1	4	5	4	nucleus	GO:0044085 cellular component biogenesis; GO:0044700 single organism signaling; GO:0065008 regulation of biological quality; GO:0007166 cell surface receptor signaling pathway; GO:0051865 protein autoubiquitination; GO:0071345 cellular response to cytokine stimulus; GO:0032897 negative regulation of viral transcription; GO:0044237 cellular metabolic process; GO:0032088 negative regulation of NF-k…	GO:0031410 cytoplasmic vesicle; GO:0000932 P-body; GO:0005737 cytoplasm; GO:0031982 vesicle; GO:0032991 macromolecular complex; GO:0044424 intracellular part; GO:0005623 cell; GO:0044422 organelle part; GO:0036464 cytoplasmic ribonucleoprotein granule; GO:0005776 autophagosome; GO:0043228 non-membrane-bounded organelle; GO:0031974 membrane-enclosed lumen; GO:0005654 nucleoplasm; GO:0070013 intrac…	GO:0003723 RNA binding; GO:0003677 DNA binding; GO:0019787 ubiquitin-like protein transferase activity; GO:0043167 ion binding; GO:0005515 protein binding; GO:0008270 zinc ion binding; GO:1901363 heterocyclic compound binding; GO:0097159 organic cyclic compound binding; GO:0042802 identical protein binding; GO:0046914 transition metal ion binding; GO:0003824 catalytic activity; GO:0005488 binding…	K10651	TRIM21, SSA1; tripartite motif-containing protein 21 [EC:2.3.2.27]	hsa05322 Systemic lupus erythematosus - Homo sapiens (human);	IPR006574; IPR003613; IPR001841; IPR001870; IPR020457; IPR013320; IPR003877; IPR000315; IPR013083; IPR003879;	SPRY-associated; U box domain; Zinc finger, RING-type; B30.2/SPRY domain; Zinc finger, B-box, chordata; Concanavalin A-like lectin/glucanase domain; SPRY domain; B-box-type zinc finger; Zinc finger, RING/FYVE/PHD-type; Butyrophylin-like;
P19838	Nuclear factor NF-kappa-B p105 subunit OS=Homo sapiens OX=9606 GN=NFKB1	1.115	Up	0.0048209	NFKB1	105.35	20.972	7.1	5	5	5	cytoplasm	GO:0044700 single organism signaling; GO:0010744 positive regulation of macrophage derived foam cell differentiation; GO:0035094 response to nicotine; GO:0010941 regulation of cell death; GO:0032885 regulation of polysaccharide biosynthetic process; GO:0032371 regulation of sterol transport; GO:0009891 positive regulation of biosynthetic process; GO:0070555 response to interleukin-1; GO:0031347 r…	GO:0034774 secretory granule lumen; GO:0031410 cytoplasmic vesicle; GO:0031982 vesicle; GO:0005737 cytoplasm; GO:0044433 cytoplasmic vesicle part; GO:0032991 macromolecular complex; GO:0044424 intracellular part; GO:0005623 cell; GO:0044422 organelle part; GO:0031974 membrane-enclosed lumen; GO:0031983 vesicle lumen; GO:0005654 nucleoplasm; GO:0070013 intracellular organelle lumen; GO:0005622 int…	GO:0000981 RNA polymerase II transcription factor activity, sequence-specific DNA binding; GO:0001158 enhancer sequence-specific DNA binding; GO:0003705 transcription factor activity, RNA polymerase II distal enhancer sequence-specific binding; GO:0003690 double-stranded DNA binding; GO:0046983 protein dimerization activity; GO:0005515 protein binding; GO:0003682 chromatin binding; GO:0035326 enh…	K02580	NFKB1; nuclear factor NF-kappa-B p105 subunit	hsa01523 Antifolate resistance - Homo sapiens (human); hsa04010 MAPK signaling pathway - Homo sapiens (human); hsa04014 Ras signaling pathway - Homo sapiens (human); hsa04024 cAMP signaling pathway - Homo sapiens (human); hsa04062 Chemokine signaling pathway - Homo sapiens (human); hsa04064 NF-kappa B signaling pathway - Homo sapiens (human); hsa04066 HIF-1 signaling pathway - Homo sapiens (human…	IPR008967; IPR014756; IPR032397; IPR033926; IPR011029; IPR002909; IPR000488; IPR013783; IPR020683; IPR011539;	p53-like transcription factor, DNA-binding; Immunoglobulin E-set; Rel homology dimerisation domain; NFkappaB IPT domain; Death-like domain; IPT domain; Death domain; Immunoglobulin-like fold; Ankyrin repeat-containing domain; Rel homology domain (RHD), DNA-binding domain;
P20020	Plasma membrane calcium-transporting ATPase 1 OS=Homo sapiens OX=9606 GN=ATP2B1	1.036	Up	0.011323	ATP2B1	138.75	129.22	16.7	16	31	10	plasma membrane	GO:0065008 regulation of biological quality; GO:0072503 cellular divalent inorganic cation homeostasis; GO:0090662 ATP hydrolysis coupled transmembrane transport; GO:0007420 brain development; GO:0023051 regulation of signaling; GO:0071384 cellular response to corticosteroid stimulus; GO:0003407 neural retina development; GO:0044699 single-organism process; GO:0071383 cellular response to steroid…	GO:0016323 basolateral plasma membrane; GO:0016020 membrane; GO:0044421 extracellular region part; GO:0016324 apical plasma membrane; GO:0098857 membrane microdomain; GO:0071944 cell periphery; GO:0031982 vesicle; GO:0043025 neuronal cell body; GO:0031224 intrinsic component of membrane; GO:0044424 intracellular part; GO:0005887 integral component of plasma membrane; GO:0005623 cell; GO:0009898 c…	GO:0042625 ATPase coupled ion transmembrane transporter activity; GO:1901265 nucleoside phosphate binding; GO:0015399 primary active transmembrane transporter activity; GO:0022892 substrate-specific transporter activity; GO:0016817 hydrolase activity, acting on acid anhydrides; GO:0016787 hydrolase activity; GO:0005515 protein binding; GO:0022891 substrate-specific transmembrane transporter activ…	K05850	ATP2B; Ca2+ transporting ATPase, plasma membrane [EC:3.6.3.8]	hsa04020 Calcium signaling pathway - Homo sapiens (human); hsa04022 cGMP-PKG signaling pathway - Homo sapiens (human); hsa04024 cAMP signaling pathway - Homo sapiens (human); hsa04261 Adrenergic signaling in cardiomyocytes - Homo sapiens (human); hsa04925 Aldosterone synthesis and secretion - Homo sapiens (human); hsa04970 Salivary secretion - Homo sapiens (human); hsa04972 Pancreatic secretion -…	IPR004014; IPR023298; IPR022141; IPR008250; IPR023299; IPR023214; IPR006068;	Cation-transporting P-type ATPase, N-terminal; P-type ATPase, transmembrane domain; Plasma membrane calcium transporting P-type ATPase, C-terminal; P-type ATPase, A domain; P-type ATPase, cytoplasmic domain N; HAD-like domain; Cation-transporting P-type ATPase, C-terminal;
P21333	Filamin-A OS=Homo sapiens OX=9606 GN=FLNA	0.962	Down	0.0078374	FLNA	280.74	323.31	33.6	68	115	63	cytoplasm	GO:0044700 single organism signaling; GO:0044085 cellular component biogenesis; GO:0010941 regulation of cell death; GO:0098910 regulation of atrial cardiac muscle cell action potential; GO:0044237 cellular metabolic process; GO:0044782 cilium organization; GO:0021932 hindbrain radial glia guided cell migration; GO:0008152 metabolic process; GO:1905031 regulation of membrane repolarization during…	GO:0030425 dendrite; GO:0016020 membrane; GO:0044421 extracellular region part; GO:0099568 cytoplasmic region; GO:0005737 cytoplasm; GO:0043025 neuronal cell body; GO:0032991 macromolecular complex; GO:0099080 supramolecular complex; GO:0005623 cell; GO:0031674 I band; GO:0044422 organelle part; GO:0043228 non-membrane-bounded organelle; GO:0070062 extracellular exosome; GO:0005925 focal adhesion…	GO:0051015 actin filament binding; GO:0048365 Rac GTPase binding; GO:0005102 receptor binding; GO:0046983 protein dimerization activity; GO:0099106 ion channel regulator activity; GO:0005515 protein binding; GO:0098772 molecular function regulator; GO:0004871 signal transducer activity; GO:0017160 Ral GTPase binding; GO:0097159 organic cyclic compound binding; GO:1901363 heterocyclic compound bin…	K04437	FLNA; filamin	hsa04010 MAPK signaling pathway - Homo sapiens (human); hsa04510 Focal adhesion - Homo sapiens (human); hsa05132 Salmonella infection - Homo sapiens (human); hsa05205 Proteoglycans in cancer - Homo sapiens (human);	IPR013783; IPR014756; IPR001715;	Immunoglobulin-like fold; Immunoglobulin E-set; Calponin homology domain;
P21796	Voltage-dependent anion-selective channel protein 1 OS=Homo sapiens OX=9606 GN=VDAC1	1.042	Up	0.0102356	VDAC1	30.772	192.71	48.4	12	35	12	cytoplasm	GO:0044700 single organism signaling; GO:0048869 cellular developmental process; GO:0006839 mitochondrial transport; GO:0044070 regulation of anion transport; GO:0044699 single-organism process; GO:0044764 multi-organism cellular process; GO:0006914 autophagy; GO:0010821 regulation of mitochondrion organization; GO:0044237 cellular metabolic process; GO:0050877 neurological system process; GO:000…	GO:0016020 membrane; GO:0019867 outer membrane; GO:0044421 extracellular region part; GO:0031090 organelle membrane; GO:0098857 membrane microdomain; GO:0005737 cytoplasm; GO:0032991 macromolecular complex; GO:0005623 cell; GO:0044422 organelle part; GO:0043228 non-membrane-bounded organelle; GO:0070382 exocytic vesicle; GO:0070062 extracellular exosome; GO:0008021 synaptic vesicle; GO:0043209 my…	GO:0015075 ion transmembrane transporter activity; GO:0044877 macromolecular complex binding; GO:0022803 passive transmembrane transporter activity; GO:0019901 protein kinase binding; GO:0005253 anion channel activity; GO:0022892 substrate-specific transporter activity; GO:0005515 protein binding; GO:0019900 kinase binding; GO:0015267 channel activity; GO:0022891 substrate-specific transmembrane …	K05862	VDAC1; voltage-dependent anion channel protein 1	hsa04020 Calcium signaling pathway - Homo sapiens (human); hsa04022 cGMP-PKG signaling pathway - Homo sapiens (human); hsa04217 Necroptosis - Homo sapiens (human); hsa04218 Cellular senescence - Homo sapiens (human); hsa04621 NOD-like receptor signaling pathway - Homo sapiens (human); hsa04979 Cholesterol metabolism - Homo sapiens (human); hsa05012 Parkinson disease - Homo sapiens (human); hsa050…	IPR023614;	Porin domain;
P21980	Protein-glutamine gamma-glutamyltransferase 2 OS=Homo sapiens OX=9606 GN=TGM2	0.943	Down	0.00104009	TGM2	77.328	272.02	35.5	19	33	19	cytoplasm	GO:0044085 cellular component biogenesis; GO:0044700 single organism signaling; GO:0010941 regulation of cell death; GO:0065008 regulation of biological quality; GO:0048732 gland development; GO:0035148 tube formation; GO:0031347 regulation of defense response; GO:0044237 cellular metabolic process; GO:0008152 metabolic process; GO:0065003 macromolecular complex assembly; GO:0043122 regulation of…	GO:0016020 membrane; GO:0044421 extracellular region part; GO:0005783 endoplasmic reticulum; GO:0071944 cell periphery; GO:0030054 cell junction; GO:0031982 vesicle; GO:0005737 cytoplasm; GO:0031224 intrinsic component of membrane; GO:0044424 intracellular part; GO:0005623 cell; GO:0070062 extracellular exosome; GO:0005925 focal adhesion; GO:0044425 membrane part; GO:0005622 intracellular; GO:004…	GO:1901265 nucleoside phosphate binding; GO:0001882 nucleoside binding; GO:0043167 ion binding; GO:0005515 protein binding; GO:0000166 nucleotide binding; GO:0016755 transferase activity, transferring amino-acyl groups; GO:0097159 organic cyclic compound binding; GO:1901363 heterocyclic compound binding; GO:0032549 ribonucleoside binding; GO:0016746 transferase activity, transferring acyl groups;…	K05625	TGM2; transglutaminase 2 [EC:2.3.2.13]	hsa05016 Huntington disease - Homo sapiens (human);	IPR008958; IPR013783; IPR002931; IPR014756; IPR001102;	Transglutaminase, C-terminal; Immunoglobulin-like fold; Transglutaminase-like; Immunoglobulin E-set; Transglutaminase, N-terminal;
P22626	Heterogeneous nuclear ribonucleoproteins A2/B1 OS=Homo sapiens OX=9606 GN=HNRNPA2B1	0.959	Down	0.0042772	HNRNPA2B1	37.429	185.67	49.3	14	53	14	nucleus	GO:0050658 RNA transport; GO:0065008 regulation of biological quality; GO:0051973 positive regulation of telomerase activity; GO:0010608 posttranscriptional regulation of gene expression; GO:0009891 positive regulation of biosynthetic process; GO:0050686 negative regulation of mRNA processing; GO:0051169 nuclear transport; GO:0032204 regulation of telomere maintenance; GO:0044237 cellular metabol…	GO:0016020 membrane; GO:0044421 extracellular region part; GO:0000781 chromosome, telomeric region; GO:0031982 vesicle; GO:0005737 cytoplasm; GO:0032991 macromolecular complex; GO:0044424 intracellular part; GO:0016604 nuclear body; GO:0005623 cell; GO:0015030 Cajal body; GO:0044422 organelle part; GO:0044427 chromosomal part; GO:0043228 non-membrane-bounded organelle; GO:0070062 extracellular ex…	GO:0003677 DNA binding; GO:0003723 RNA binding; GO:1901265 nucleoside phosphate binding; GO:0097157 pre-mRNA intronic binding; GO:0003730 mRNA 3'-UTR binding; GO:0098847 sequence-specific single stranded DNA binding; GO:0042162 telomeric DNA binding; GO:0003697 single-stranded DNA binding; GO:0005515 protein binding; GO:0000166 nucleotide binding; GO:0043565 sequence-specific DNA binding; GO:0043…	K13158	HNRNPA2B1; heterogeneous nuclear ribonucleoprotein A2/B1		IPR000504; IPR012677;	RNA recognition motif domain; Nucleotide-binding alpha-beta plait domain;
P22695	"Cytochrome b-c1 complex subunit 2, mitochondrial OS=Homo sapiens OX=9606 GN=UQCRC2"	1.055	Up	0.00116333	UQCRC2	48.442	158.88	30	10	23	10	mitochondria	GO:0009116 nucleoside metabolic process; GO:0042278 purine nucleoside metabolic process; GO:0072594 establishment of protein localization to organelle; GO:0009167 purine ribonucleoside monophosphate metabolic process; GO:0009117 nucleotide metabolic process; GO:0006839 mitochondrial transport; GO:0044699 single-organism process; GO:0016485 protein processing; GO:0044237 cellular metabolic process…	GO:0016020 membrane; GO:0044421 extracellular region part; GO:0098800 inner mitochondrial membrane protein complex; GO:0031090 organelle membrane; GO:0098796 membrane protein complex; GO:0031982 vesicle; GO:0005737 cytoplasm; GO:0032991 macromolecular complex; GO:0031224 intrinsic component of membrane; GO:0098798 mitochondrial protein complex; GO:0044424 intracellular part; GO:0044455 mitochondr…	GO:0004222 metalloendopeptidase activity; GO:0008233 peptidase activity; GO:0044877 macromolecular complex binding; GO:0043167 ion binding; GO:0005515 protein binding; GO:0016787 hydrolase activity; GO:0008237 metallopeptidase activity; GO:0008270 zinc ion binding; GO:0004175 endopeptidase activity; GO:0046914 transition metal ion binding; GO:0003824 catalytic activity; GO:0005488 binding; GO:007…	K00415	QCR2, UQCRC2; ubiquinol-cytochrome c reductase core subunit 2	hsa00190 Oxidative phosphorylation - Homo sapiens (human); hsa01100 Metabolic pathways - Homo sapiens (human); hsa04260 Cardiac muscle contraction - Homo sapiens (human); hsa04714 Thermogenesis - Homo sapiens (human); hsa04932 Non-alcoholic fatty liver disease (NAFLD) - Homo sapiens (human); hsa05010 Alzheimer disease - Homo sapiens (human); hsa05012 Parkinson disease - Homo sapiens (human); hsa0…	IPR007863; IPR011765; IPR011249; IPR011237;	Peptidase M16, C-terminal; Peptidase M16, N-terminal; Metalloenzyme, LuxS/M16 peptidase-like; Peptidase M16 domain;
P23396	40S ribosomal protein S3 OS=Homo sapiens OX=9606 GN=RPS3	0.967	Down	0.024461	RPS3	26.688	26.885	49.8	12	27	12	cytoplasm	GO:0044085 cellular component biogenesis; GO:0032872 regulation of stress-activated MAPK cascade; GO:0010941 regulation of cell death; GO:0010608 posttranscriptional regulation of gene expression; GO:0044237 cellular metabolic process; GO:1901224 positive regulation of NIK/NF-kappaB signaling; GO:0071900 regulation of protein serine/threonine kinase activity; GO:0008152 metabolic process; GO:0044…	GO:0016020 membrane; GO:0044421 extracellular region part; GO:0031090 organelle membrane; GO:0032587 ruffle membrane; GO:0015935 small ribosomal subunit; GO:0005737 cytoplasm; GO:0032991 macromolecular complex; GO:0005623 cell; GO:0044422 organelle part; GO:0043228 non-membrane-bounded organelle; GO:0070062 extracellular exosome; GO:0005654 nucleoplasm; GO:0005925 focal adhesion; GO:0098590 plasm…	GO:0051018 protein kinase A binding; GO:0032358 oxidized pyrimidine DNA binding; GO:0003690 double-stranded DNA binding; GO:0019901 protein kinase binding; GO:0016787 hydrolase activity; GO:0005515 protein binding; GO:0032183 SUMO binding; GO:0030544 Hsp70 protein binding; GO:0003735 structural constituent of ribosome; GO:0016835 carbon-oxygen lyase activity; GO:0032182 ubiquitin-like protein bin…	K02985	RP-S3e, RPS3; small subunit ribosomal protein S3e	hsa03010 Ribosome - Homo sapiens (human);	IPR009019; IPR004044; IPR015946; IPR001351;	K homology domain, prokaryotic type; K Homology domain, type 2; K homology domain-like, alpha/beta; Ribosomal protein S3, C-terminal;
P23634	Plasma membrane calcium-transporting ATPase 4 OS=Homo sapiens OX=9606 GN=ATP2B4	1.093	Up	0.0020361	ATP2B4	137.92	50.711	15.6	14	23	8	plasma membrane	GO:0021766 hippocampus development; GO:0022414 reproductive process; GO:0010612 regulation of cardiac muscle adaptation; GO:0003407 neural retina development; GO:0010564 regulation of cell cycle process; GO:1901204 regulation of adrenergic receptor signaling pathway involved in heart process; GO:0071900 regulation of protein serine/threonine kinase activity; GO:0014743 regulation of muscle hypert…	GO:0016323 basolateral plasma membrane; GO:0016020 membrane; GO:0098857 membrane microdomain; GO:0071944 cell periphery; GO:0030016 myofibril; GO:0005737 cytoplasm; GO:0032991 macromolecular complex; GO:0031224 intrinsic component of membrane; GO:0036126 sperm flagellum; GO:0097729 9+2 motile cilium; GO:0044424 intracellular part; GO:0099512 supramolecular fiber; GO:0005887 integral component of …	GO:0042625 ATPase coupled ion transmembrane transporter activity; GO:0019903 protein phosphatase binding; GO:0050998 nitric-oxide synthase binding; GO:0022891 substrate-specific transmembrane transporter activity; GO:0097159 organic cyclic compound binding; GO:0019829 cation-transporting ATPase activity; GO:0032553 ribonucleotide binding; GO:0003824 catalytic activity; GO:0043492 ATPase activity,…	K05850	ATP2B; Ca2+ transporting ATPase, plasma membrane [EC:3.6.3.8]	hsa04020 Calcium signaling pathway - Homo sapiens (human); hsa04022 cGMP-PKG signaling pathway - Homo sapiens (human); hsa04024 cAMP signaling pathway - Homo sapiens (human); hsa04261 Adrenergic signaling in cardiomyocytes - Homo sapiens (human); hsa04925 Aldosterone synthesis and secretion - Homo sapiens (human); hsa04970 Salivary secretion - Homo sapiens (human); hsa04972 Pancreatic secretion -…	IPR023298; IPR004014; IPR022141; IPR008250; IPR023299; IPR023214; IPR006068;	P-type ATPase, transmembrane domain; Cation-transporting P-type ATPase, N-terminal; Plasma membrane calcium transporting P-type ATPase, C-terminal; P-type ATPase, A domain; P-type ATPase, cytoplasmic domain N; HAD-like domain; Cation-transporting P-type ATPase, C-terminal;
P23786	"Carnitine O-palmitoyltransferase 2, mitochondrial OS=Homo sapiens OX=9606 GN=CPT2"	1.048	Up	0.026025	CPT2	73.776	24.529	19.8	11	12	11	mitochondria	GO:0006839 mitochondrial transport; GO:0044699 single-organism process; GO:0044255 cellular lipid metabolic process; GO:0044237 cellular metabolic process; GO:0051234 establishment of localization; GO:0008152 metabolic process; GO:0032365 intracellular lipid transport; GO:0051649 establishment of localization in cell; GO:0015718 monocarboxylic acid transport; GO:0030258 lipid modification; GO:003…	GO:0016020 membrane; GO:0031090 organelle membrane; GO:0005737 cytoplasm; GO:0044424 intracellular part; GO:0005623 cell; GO:0044422 organelle part; GO:0043228 non-membrane-bounded organelle; GO:0005740 mitochondrial envelope; GO:0031974 membrane-enclosed lumen; GO:0005654 nucleoplasm; GO:0070013 intracellular organelle lumen; GO:0044464 cell part; GO:0005622 intracellular; GO:0019866 organelle i…	GO:0016746 transferase activity, transferring acyl groups; GO:0016406 carnitine O-acyltransferase activity; GO:0003824 catalytic activity; GO:0016409 palmitoyltransferase activity; GO:0004095 carnitine O-palmitoyltransferase activity; GO:0016416 O-palmitoyltransferase activity; GO:0016740 transferase activity; GO:0016747 transferase activity, transferring acyl groups other than amino-acyl groups;…	K08766	CPT2; carnitine O-palmitoyltransferase 2 [EC:2.3.1.21]	hsa00071 Fatty acid degradation - Homo sapiens (human); hsa01212 Fatty acid metabolism - Homo sapiens (human); hsa03320 PPAR signaling pathway - Homo sapiens (human); hsa04714 Thermogenesis - Homo sapiens (human);
P25098	Beta-adrenergic receptor kinase 1 OS=Homo sapiens OX=9606 GN=GRK2	0.843	Down	0.008157	GRK2	79.573	5.479	3.2	2	3	2	cytoplasm	GO:0044409 entry into host; GO:0044700 single organism signaling; GO:0065008 regulation of biological quality; GO:0019079 viral genome replication; GO:0044237 cellular metabolic process; GO:0008152 metabolic process; GO:0007507 heart development; GO:0032879 regulation of localization; GO:0044057 regulation of system process; GO:0018105 peptidyl-serine phosphorylation; GO:0019538 protein metabolic…	GO:0005929 cilium; GO:0043226 organelle; GO:0016020 membrane; GO:0042995 cell projection; GO:0071944 cell periphery; GO:0044464 cell part; GO:0005622 intracellular; GO:0005737 cytoplasm; GO:0044424 intracellular part; GO:0005829 cytosol; GO:0005623 cell; GO:0005886 plasma membrane; GO:0044444 cytoplasmic part;	GO:1901265 nucleoside phosphate binding; GO:0016773 phosphotransferase activity, alcohol group as acceptor; GO:0005102 receptor binding; GO:0047696 beta-adrenergic receptor kinase activity; GO:0005515 protein binding; GO:0004672 protein kinase activity; GO:1901363 heterocyclic compound binding; GO:0097159 organic cyclic compound binding; GO:0016301 kinase activity; GO:0032553 ribonucleotide bindi…	K00910	ADRBK, GRK; beta-adrenergic-receptor kinase [EC:2.7.11.15]	hsa04062 Chemokine signaling pathway - Homo sapiens (human); hsa04144 Endocytosis - Homo sapiens (human); hsa04340 Hedgehog signaling pathway - Homo sapiens (human); hsa04724 Glutamatergic synapse - Homo sapiens (human); hsa04740 Olfactory transduction - Homo sapiens (human); hsa05032 Morphine addiction - Homo sapiens (human);	IPR000719; IPR016137; IPR011993; IPR000961; IPR011009; IPR001849;	Protein kinase domain; RGS domain; PH domain-like; AGC-kinase, C-terminal; Protein kinase-like domain; Pleckstrin homology domain;
P25205	DNA replication licensing factor MCM3 OS=Homo sapiens OX=9606 GN=MCM3	0.962	Down	0.00048051	MCM3	90.98	69.243	15.7	10	11	10	nucleus	GO:0016043 cellular component organization; GO:0006260 DNA replication; GO:0006725 cellular aromatic compound metabolic process; GO:0006259 DNA metabolic process; GO:0032392 DNA geometric change; GO:0044699 single-organism process; GO:0009058 biosynthetic process; GO:1903047 mitotic cell cycle process; GO:0044237 cellular metabolic process; GO:0071704 organic substance metabolic process; GO:00081…	GO:0016020 membrane; GO:0000784 nuclear chromosome, telomeric region; GO:0000781 chromosome, telomeric region; GO:0061695 transferase complex, transferring phosphorus-containing groups; GO:0043601 nuclear replisome; GO:0005737 cytoplasm; GO:0032991 macromolecular complex; GO:0044424 intracellular part; GO:0042555 MCM complex; GO:0005623 cell; GO:0044422 organelle part; GO:0044427 chromosomal part…	GO:0003677 DNA binding; GO:0005524 ATP binding; GO:1901265 nucleoside phosphate binding; GO:0004386 helicase activity; GO:0001882 nucleoside binding; GO:0043167 ion binding; GO:0016817 hydrolase activity, acting on acid anhydrides; GO:0005515 protein binding; GO:0016787 hydrolase activity; GO:0000166 nucleotide binding; GO:0017111 nucleoside-triphosphatase activity; GO:1901363 heterocyclic compou…	K02541	MCM3; DNA replication licensing factor MCM3 [EC:3.6.4.12]	hsa03030 DNA replication - Homo sapiens (human); hsa04110 Cell cycle - Homo sapiens (human);	IPR012340; IPR003593; IPR001208; IPR027417; IPR033762; IPR027925;	Nucleic acid-binding, OB-fold; AAA+ ATPase domain; MCM domain; P-loop containing nucleoside triphosphate hydrolase; MCM OB domain; MCM N-terminal domain;
P25325	3-mercaptopyruvate sulfurtransferase OS=Homo sapiens OX=9606 GN=MPST	0.958	Down	0.046298	MPST	33.178	22.58	15.2	4	6	4	mitochondria	GO:0044707 single-multicellular organism process; GO:0048732 gland development; GO:0044699 single-organism process; GO:0009058 biosynthetic process; GO:0072001 renal system development; GO:0070814 hydrogen sulfide biosynthetic process; GO:0050896 response to stimulus; GO:0044237 cellular metabolic process; GO:0044272 sulfur compound biosynthetic process; GO:0000096 sulfur amino acid metabolic pro…	GO:0043229 intracellular organelle; GO:0042995 cell projection; GO:0044421 extracellular region part; GO:0030054 cell junction; GO:0031982 vesicle; GO:0005737 cytoplasm; GO:0044424 intracellular part; GO:0005623 cell; GO:0005829 cytosol; GO:0005576 extracellular region; GO:0005739 mitochondrion; GO:0045202 synapse; GO:0043231 intracellular membrane-bounded organelle; GO:0043226 organelle; GO:0070…	GO:0016784 3-mercaptopyruvate sulfurtransferase activity; GO:0042802 identical protein binding; GO:0003824 catalytic activity; GO:0005488 binding; GO:0005515 protein binding; GO:0016782 transferase activity, transferring sulfur-containing groups; GO:0004792 thiosulfate sulfurtransferase activity; GO:0016783 sulfurtransferase activity; GO:0016740 transferase activity;	K01011	TST, MPST, sseA; thiosulfate/3-mercaptopyruvate sulfurtransferase [EC:2.8.1.1 2.8.1.2]	hsa00270 Cysteine and methionine metabolism - Homo sapiens (human); hsa00920 Sulfur metabolism - Homo sapiens (human); hsa01100 Metabolic pathways - Homo sapiens (human); hsa04122 Sulfur relay system - Homo sapiens (human);	IPR001763;	Rhodanese-like domain;
P25398	40S ribosomal protein S12 OS=Homo sapiens OX=9606 GN=RPS12	0.958	Down	0.00042334	RPS12	14.515	24.633	53	6	9	6	cytoplasm	GO:0044085 cellular component biogenesis; GO:0022613 ribonucleoprotein complex biogenesis; GO:0072594 establishment of protein localization to organelle; GO:0006518 peptide metabolic process; GO:0009058 biosynthetic process; GO:0044764 multi-organism cellular process; GO:0044237 cellular metabolic process; GO:0015031 protein transport; GO:0051234 establishment of localization; GO:0006605 protein …	GO:0016020 membrane; GO:0015935 small ribosomal subunit; GO:0005737 cytoplasm; GO:0032991 macromolecular complex; GO:0044424 intracellular part; GO:0005623 cell; GO:0044422 organelle part; GO:0043228 non-membrane-bounded organelle; GO:0031974 membrane-enclosed lumen; GO:0005654 nucleoplasm; GO:0070013 intracellular organelle lumen; GO:0044391 ribosomal subunit; GO:0005622 intracellular; GO:004446…	GO:0097159 organic cyclic compound binding; GO:1901363 heterocyclic compound binding; GO:0003723 RNA binding; GO:0005488 binding; GO:0003676 nucleic acid binding; GO:0005198 structural molecule activity; GO:0003735 structural constituent of ribosome;	K02951	RP-S12e, RPS12; small subunit ribosomal protein S12e	hsa03010 Ribosome - Homo sapiens (human);	IPR029064; IPR004038;	50S ribosomal protein L30e-like; Ribosomal protein L7Ae/L30e/S12e/Gadd45;
P25786	Proteasome subunit alpha type-1 OS=Homo sapiens OX=9606 GN=PSMA1	0.955	Down	0.0032649	PSMA1	29.555	42.211	31.2	7	13	7	cytoplasm	GO:0044700 single organism signaling; GO:0065008 regulation of biological quality; GO:0032270 positive regulation of cellular protein metabolic process; GO:0002220 innate immune response activating cell surface receptor signaling pathway; GO:0007166 cell surface receptor signaling pathway; GO:0010608 posttranscriptional regulation of gene expression; GO:0051443 positive regulation of ubiquitin-pr…	GO:0044421 extracellular region part; GO:0031982 vesicle; GO:0005737 cytoplasm; GO:0032991 macromolecular complex; GO:0044424 intracellular part; GO:0005623 cell; GO:0044422 organelle part; GO:0043228 non-membrane-bounded organelle; GO:1905369 endopeptidase complex; GO:0005856 cytoskeleton; GO:0031974 membrane-enclosed lumen; GO:0070062 extracellular exosome; GO:0005815 microtubule organizing cen…	GO:0004175 endopeptidase activity; GO:0097159 organic cyclic compound binding; GO:1901363 heterocyclic compound binding; GO:0003723 RNA binding; GO:0004298 threonine-type endopeptidase activity; GO:0008233 peptidase activity; GO:0070003 threonine-type peptidase activity; GO:0003824 catalytic activity; GO:0005488 binding; GO:0003676 nucleic acid binding; GO:0070011 peptidase activity, acting on L-…	K02725	PSMA1; 20S proteasome subunit alpha 6 [EC:3.4.25.1]	hsa03050 Proteasome - Homo sapiens (human);	IPR000426; IPR029055;	Proteasome alpha-subunit, N-terminal domain; Nucleophile aminohydrolases, N-terminal;
P25815	Protein S100-P OS=Homo sapiens OX=9606 GN=S100P	0.931	Down	0.0151551	S100P	10.4	10.761	24.2	2	5	2	cytoplasm	GO:0016477 cell migration; GO:0044707 single-multicellular organism process; GO:0090130 tissue migration; GO:0045321 leukocyte activation; GO:0002283 neutrophil activation involved in immune response; GO:0051674 localization of cell; GO:0002252 immune effector process; GO:0044699 single-organism process; GO:0090132 epithelium migration; GO:0050896 response to stimulus; GO:0051234 establishment of…	GO:0016020 membrane; GO:0034774 secretory granule lumen; GO:0044421 extracellular region part; GO:0031410 cytoplasmic vesicle; GO:0071944 cell periphery; GO:0031982 vesicle; GO:0005737 cytoplasm; GO:0044433 cytoplasmic vesicle part; GO:0044424 intracellular part; GO:0098858 actin-based cell projection; GO:0016604 nuclear body; GO:0005623 cell; GO:0044422 organelle part; GO:0070062 extracellular e…	GO:0000287 magnesium ion binding; GO:0050839 cell adhesion molecule binding; GO:0050786 RAGE receptor binding; GO:0046914 transition metal ion binding; GO:0005102 receptor binding; GO:0005488 binding; GO:0045296 cadherin binding; GO:0043167 ion binding; GO:0046872 metal ion binding; GO:0043169 cation binding; GO:0005515 protein binding; GO:0005509 calcium ion binding; GO:0048306 calcium-dependent…				IPR034325; IPR011992; IPR002048; IPR013787;	S-100; EF-hand domain pair; EF-hand domain; S100/CaBP-9k-type, calcium binding, subdomain;
P26373	60S ribosomal protein L13 OS=Homo sapiens OX=9606 GN=RPL13	0.902	Down	0.040476	RPL13	24.261	27.2	18	4	8	4	cytoplasm	GO:0044085 cellular component biogenesis; GO:0022613 ribonucleoprotein complex biogenesis; GO:0072594 establishment of protein localization to organelle; GO:0006518 peptide metabolic process; GO:0009058 biosynthetic process; GO:0044764 multi-organism cellular process; GO:0044237 cellular metabolic process; GO:0015031 protein transport; GO:0051234 establishment of localization; GO:0006605 protein …	GO:0005840 ribosome; GO:0043229 intracellular organelle; GO:0016020 membrane; GO:0043232 intracellular non-membrane-bounded organelle; GO:0022625 cytosolic large ribosomal subunit; GO:0044446 intracellular organelle part; GO:0005737 cytoplasm; GO:0032991 macromolecular complex; GO:0044424 intracellular part; GO:0005829 cytosol; GO:0005623 cell; GO:0044422 organelle part; GO:0043228 non-membrane-b…	GO:0097159 organic cyclic compound binding; GO:1901363 heterocyclic compound binding; GO:0003723 RNA binding; GO:0005488 binding; GO:0003676 nucleic acid binding; GO:0005515 protein binding; GO:0005198 structural molecule activity; GO:0003735 structural constituent of ribosome;	K02873	RP-L13e, RPL13; large subunit ribosomal protein L13e	hsa03010 Ribosome - Homo sapiens (human);
P26641	Elongation factor 1-gamma OS=Homo sapiens OX=9606 GN=EEF1G	0.947	Down	0.00195797	EEF1G	50.118	87.575	25.2	11	29	11	cytoplasm	GO:0006518 peptide metabolic process; GO:0044267 cellular protein metabolic process; GO:0009058 biosynthetic process; GO:0044764 multi-organism cellular process; GO:0043207 response to external biotic stimulus; GO:0050896 response to stimulus; GO:1901566 organonitrogen compound biosynthetic process; GO:0051707 response to other organism; GO:0044237 cellular metabolic process; GO:0009607 response …	GO:0043229 intracellular organelle; GO:0016020 membrane; GO:0044421 extracellular region part; GO:0005737 cytoplasm; GO:0031982 vesicle; GO:0044424 intracellular part; GO:0005829 cytosol; GO:0005623 cell; GO:0005576 extracellular region; GO:0043226 organelle; GO:0070062 extracellular exosome; GO:0043231 intracellular membrane-bounded organelle; GO:0005634 nucleus; GO:0005622 intracellular; GO:004…	GO:0097159 organic cyclic compound binding; GO:1901363 heterocyclic compound binding; GO:0050839 cell adhesion molecule binding; GO:0003723 RNA binding; GO:0008135 translation factor activity, RNA binding; GO:0003746 translation elongation factor activity; GO:0005488 binding; GO:0045296 cadherin binding; GO:0003676 nucleic acid binding; GO:0005515 protein binding;	K03233	EEF1G; elongation factor 1-gamma	hsa05134 Legionellosis - Homo sapiens (human);	IPR010987; IPR004046; IPR001662; IPR012336; IPR004045;	Glutathione S-transferase, C-terminal-like; Glutathione S-transferase, C-terminal; Translation elongation factor EF1B, gamma chain, conserved; Thioredoxin-like fold; Glutathione S-transferase, N-terminal;
P27338	Amine oxidase [flavin-containing] B OS=Homo sapiens OX=9606 GN=MAOB	1.055	Up	5.8326e-05	MAOB	58.762	68.702	18.3	8	13	8	cytoplasm	GO:0001505 regulation of neurotransmitter levels; GO:0065008 regulation of biological quality; GO:0007420 brain development; GO:0042053 regulation of dopamine metabolic process; GO:0051046 regulation of secretion; GO:0044699 single-organism process; GO:0009058 biosynthetic process; GO:0045915 positive regulation of catecholamine metabolic process; GO:0044237 cellular metabolic process; GO:0009607…	GO:0016020 membrane; GO:0044421 extracellular region part; GO:0019867 outer membrane; GO:0031090 organelle membrane; GO:0031982 vesicle; GO:0005737 cytoplasm; GO:0031224 intrinsic component of membrane; GO:0044424 intracellular part; GO:0005623 cell; GO:0044422 organelle part; GO:0070062 extracellular exosome; GO:0005740 mitochondrial envelope; GO:0044425 membrane part; GO:0005622 intracellular; …	GO:1901265 nucleoside phosphate binding; GO:0050660 flavin adenine dinucleotide binding; GO:0046983 protein dimerization activity; GO:0043167 ion binding; GO:0005515 protein binding; GO:0000166 nucleotide binding; GO:0048037 cofactor binding; GO:0016491 oxidoreductase activity; GO:1901363 heterocyclic compound binding; GO:0097159 organic cyclic compound binding; GO:0009055 electron carrier activi…	K00274	MAO, aofH; monoamine oxidase [EC:1.4.3.4]	hsa00260 Glycine, serine and threonine metabolism - Homo sapiens (human); hsa00330 Arginine and proline metabolism - Homo sapiens (human); hsa00340 Histidine metabolism - Homo sapiens (human); hsa00350 Tyrosine metabolism - Homo sapiens (human); hsa00360 Phenylalanine metabolism - Homo sapiens (human); hsa00380 Tryptophan metabolism - Homo sapiens (human); hsa00982 Drug metabolism - cytochrome P4…	IPR002937; IPR023753;	Amine oxidase; FAD/NAD(P)-binding domain;
P27635	60S ribosomal protein L10 OS=Homo sapiens OX=9606 GN=RPL10	0.945	Down	0.008257	RPL10	24.604	9.3151	14	3	8	3	cytoplasm	GO:0044085 cellular component biogenesis; GO:0022613 ribonucleoprotein complex biogenesis; GO:0072594 establishment of protein localization to organelle; GO:0006518 peptide metabolic process; GO:0022618 ribonucleoprotein complex assembly; GO:0009058 biosynthetic process; GO:0044764 multi-organism cellular process; GO:0044237 cellular metabolic process; GO:0015031 protein transport; GO:0042273 rib…	GO:0005840 ribosome; GO:0043229 intracellular organelle; GO:0016020 membrane; GO:0005783 endoplasmic reticulum; GO:0043232 intracellular non-membrane-bounded organelle; GO:0022625 cytosolic large ribosomal subunit; GO:0044446 intracellular organelle part; GO:0005737 cytoplasm; GO:0012505 endomembrane system; GO:0032991 macromolecular complex; GO:0044424 intracellular part; GO:0005829 cytosol; GO:…	GO:0097159 organic cyclic compound binding; GO:1901363 heterocyclic compound binding; GO:0003723 RNA binding; GO:0005488 binding; GO:0003676 nucleic acid binding; GO:0005515 protein binding; GO:0005198 structural molecule activity; GO:0003735 structural constituent of ribosome;	K02866	RP-L10e, RPL10; large subunit ribosomal protein L10e	hsa03010 Ribosome - Homo sapiens (human);	IPR016180;	Ribosomal protein L10e/L16;
P27816	Microtubule-associated protein 4 OS=Homo sapiens OX=9606 GN=MAP4	1.069	Up	0.0075031	MAP4	121	154.17	29.5	28	50	28	nucleus	GO:0060491 regulation of cell projection assembly; GO:0007067 mitotic nuclear division; GO:0051129 negative regulation of cellular component organization; GO:0048666 neuron development; GO:0048869 cellular developmental process; GO:0022008 neurogenesis; GO:0044699 single-organism process; GO:1902116 negative regulation of organelle assembly; GO:1902115 regulation of organelle assembly; GO:0051234…	GO:0044421 extracellular region part; GO:0005874 microtubule; GO:0031982 vesicle; GO:0005737 cytoplasm; GO:0032991 macromolecular complex; GO:0099512 supramolecular fiber; GO:0044424 intracellular part; GO:0005623 cell; GO:0099080 supramolecular complex; GO:0032279 asymmetric synapse; GO:0044422 organelle part; GO:0043228 non-membrane-bounded organelle; GO:0070062 extracellular exosome; GO:007268…	GO:0097159 organic cyclic compound binding; GO:1901363 heterocyclic compound binding; GO:0003723 RNA binding; GO:0008092 cytoskeletal protein binding; GO:0008017 microtubule binding; GO:0005488 binding; GO:0003676 nucleic acid binding; GO:0015631 tubulin binding; GO:0005515 protein binding; GO:0005198 structural molecule activity;	K10431	MAP4; microtubule-associated protein 4
P27824	Calnexin OS=Homo sapiens OX=9606 GN=CANX	1.038	Up	0.023344	CANX	67.567	85.525	21.3	13	20	13	endoplasmic reticulum	GO:0051640 organelle localization; GO:0046907 intracellular transport; GO:0061077 chaperone-mediated protein folding; GO:0044699 single-organism process; GO:0034975 protein folding in endoplasmic reticulum; GO:0099504 synaptic vesicle cycle; GO:0015031 protein transport; GO:0051234 establishment of localization; GO:0006457 protein folding; GO:0099003 vesicle-mediated transport in synapse; GO:0051…	GO:0030425 dendrite; GO:0016020 membrane; GO:0044421 extracellular region part; GO:0099568 cytoplasmic region; GO:0005737 cytoplasm; GO:0032838 cell projection cytoplasm; GO:0043025 neuronal cell body; GO:0032991 macromolecular complex; GO:0005623 cell; GO:0044422 organelle part; GO:0043197 dendritic spine; GO:0043228 non-membrane-bounded organelle; GO:0070062 extracellular exosome; GO:0032839 de…	GO:0003723 RNA binding; GO:0034185 apolipoprotein binding; GO:0005102 receptor binding; GO:0043167 ion binding; GO:0005515 protein binding; GO:0035255 ionotropic glutamate receptor binding; GO:1901363 heterocyclic compound binding; GO:0097159 organic cyclic compound binding; GO:0035254 glutamate receptor binding; GO:0097367 carbohydrate derivative binding; GO:0005488 binding; GO:0003676 nucleic a…	K08054	CANX; calnexin	hsa04141 Protein processing in endoplasmic reticulum - Homo sapiens (human); hsa04145 Phagosome - Homo sapiens (human); hsa04612 Antigen processing and presentation - Homo sapiens (human); hsa04918 Thyroid hormone synthesis - Homo sapiens (human); hsa05166 Human T-cell leukemia virus 1 infection - Homo sapiens (human);	IPR009033; IPR013320;	Calreticulin/calnexin, P domain; Concanavalin A-like lectin/glucanase domain;
P28288	ATP-binding cassette sub-family D member 3 OS=Homo sapiens OX=9606 GN=ABCD3	1.076	Up	4.276e-05	ABCD3	75.475	17.333	15.5	10	13	10	mitochondria	GO:0016053 organic acid biosynthetic process; GO:0044699 single-organism process; GO:0009058 biosynthetic process; GO:0044255 cellular lipid metabolic process; GO:0044237 cellular metabolic process; GO:0008610 lipid biosynthetic process; GO:0051234 establishment of localization; GO:0008152 metabolic process; GO:0015718 monocarboxylic acid transport; GO:0030258 lipid modification; GO:0032787 monoc…	GO:0016020 membrane; GO:0031090 organelle membrane; GO:0005737 cytoplasm; GO:0044438 microbody part; GO:0031224 intrinsic component of membrane; GO:0044424 intracellular part; GO:0005623 cell; GO:0044422 organelle part; GO:0005778 peroxisomal membrane; GO:0005740 mitochondrial envelope; GO:0031974 membrane-enclosed lumen; GO:0070013 intracellular organelle lumen; GO:0005782 peroxisomal matrix; GO…	GO:1901265 nucleoside phosphate binding; GO:0043621 protein self-association; GO:0015399 primary active transmembrane transporter activity; GO:0046983 protein dimerization activity; GO:0005319 lipid transporter activity; GO:0016817 hydrolase activity, acting on acid anhydrides; GO:0022892 substrate-specific transporter activity; GO:0016787 hydrolase activity; GO:0005515 protein binding; GO:001688…	K05677	ABCD3, PMP70; ATP-binding cassette, subfamily D (ALD), member 3	hsa02010 ABC transporters - Homo sapiens (human); hsa04146 Peroxisome - Homo sapiens (human);	IPR003593; IPR003439; IPR027417; IPR011527;	AAA+ ATPase domain; ABC transporter-like; P-loop containing nucleoside triphosphate hydrolase; ABC transporter type 1, transmembrane domain;
P29317	Ephrin type-A receptor 2 OS=Homo sapiens OX=9606 GN=EPHA2	0.975	Down	0.034963	EPHA2	108.27	47.7	16.4	14	21	12	plasma membrane	GO:0044700 single organism signaling; GO:0048732 gland development; GO:0043009 chordate embryonic development; GO:0098542 defense response to other organism; GO:0018212 peptidyl-tyrosine modification; GO:0044237 cellular metabolic process; GO:0010594 regulation of endothelial cell migration; GO:0048754 branching morphogenesis of an epithelial tube; GO:0009607 response to biotic stimulus; GO:00099…	GO:0031252 cell leading edge; GO:0016020 membrane; GO:0031226 intrinsic component of plasma membrane; GO:0042995 cell projection; GO:0030054 cell junction; GO:0071944 cell periphery; GO:0032587 ruffle membrane; GO:0070161 anchoring junction; GO:0031224 intrinsic component of membrane; GO:0005887 integral component of plasma membrane; GO:0044463 cell projection part; GO:0005623 cell; GO:0016021 in…	GO:1901265 nucleoside phosphate binding; GO:0016773 phosphotransferase activity, alcohol group as acceptor; GO:0004713 protein tyrosine kinase activity; GO:0005515 protein binding; GO:0004672 protein kinase activity; GO:0004888 transmembrane signaling receptor activity; GO:0004871 signal transducer activity; GO:0004714 transmembrane receptor protein tyrosine kinase activity; GO:1901363 heterocycl…	K05103	EPHA2, ECK; Eph receptor A2 [EC:2.7.10.1]	hsa04010 MAPK signaling pathway - Homo sapiens (human); hsa04014 Ras signaling pathway - Homo sapiens (human); hsa04015 Rap1 signaling pathway - Homo sapiens (human); hsa04151 PI3K-Akt signaling pathway - Homo sapiens (human); hsa04360 Axon guidance - Homo sapiens (human);	IPR011641; IPR013761; IPR034263; IPR001660; IPR001245; IPR003961; IPR009030; IPR011009; IPR001090; IPR027936; IPR000719; IPR013783; IPR020635; IPR008979;	Tyrosine-protein kinase ephrin type A/B receptor-like; Sterile alpha motif/pointed domain; Ephrin type-A receptor 2, ligand binding domain; Sterile alpha motif domain; Serine-threonine/tyrosine-protein kinase catalytic domain; Fibronectin type III; Growth factor receptor cysteine-rich domain; Protein kinase-like domain; Ephrin receptor ligand binding domain; Ephrin receptor, transmembrane domain;…
P29401	Transketolase OS=Homo sapiens OX=9606 GN=TKT	1.048	Up	0.0026974	TKT	67.877	178.73	29.9	15	37	15	cytoplasm	GO:0006739 NADP metabolic process; GO:0016051 carbohydrate biosynthetic process; GO:0019362 pyridine nucleotide metabolic process; GO:0040008 regulation of growth; GO:0006725 cellular aromatic compound metabolic process; GO:0046496 nicotinamide nucleotide metabolic process; GO:0009117 nucleotide metabolic process; GO:0044699 single-organism process; GO:0009058 biosynthetic process; GO:0046364 mon…	GO:0044421 extracellular region part; GO:0031982 vesicle; GO:0005737 cytoplasm; GO:0044424 intracellular part; GO:0016604 nuclear body; GO:0005623 cell; GO:0044422 organelle part; GO:0070062 extracellular exosome; GO:0031974 membrane-enclosed lumen; GO:0005654 nucleoplasm; GO:0070013 intracellular organelle lumen; GO:0016607 nuclear speck; GO:0043209 myelin sheath; GO:0005622 intracellular; GO:00…	GO:0042802 identical protein binding; GO:0003824 catalytic activity; GO:0042803 protein homodimerization activity; GO:0005488 binding; GO:0016744 transferase activity, transferring aldehyde or ketonic groups; GO:0043167 ion binding; GO:0046983 protein dimerization activity; GO:0043169 cation binding; GO:0046872 metal ion binding; GO:0005515 protein binding; GO:0016740 transferase activity; GO:004…	K00615	E2.2.1.1, tktA, tktB; transketolase [EC:2.2.1.1]	hsa00030 Pentose phosphate pathway - Homo sapiens (human); hsa01100 Metabolic pathways - Homo sapiens (human); hsa01200 Carbon metabolism - Homo sapiens (human); hsa01230 Biosynthesis of amino acids - Homo sapiens (human);	IPR005474; IPR009014; IPR033248; IPR005475; IPR029061;	Transketolase, N-terminal; Transketolase C-terminal/Pyruvate-ferredoxin oxidoreductase domain II; Transketolase, C-terminal domain; Transketolase-like, pyrimidine-binding domain; Thiamin diphosphate-binding fold;
P30048	"Thioredoxin-dependent peroxide reductase, mitochondrial OS=Homo sapiens OX=9606 GN=PRDX3"	1.033	Up	0.0121419	PRDX3	27.692	105.98	38.7	9	25	9	mitochondria	GO:0065008 regulation of biological quality; GO:0010941 regulation of cell death; GO:0022414 reproductive process; GO:0044237 cellular metabolic process; GO:0009607 response to biotic stimulus; GO:0009605 response to external stimulus; GO:0010466 negative regulation of peptidase activity; GO:0008152 metabolic process; GO:0044093 positive regulation of molecular function; GO:0044702 single organis…	GO:0044421 extracellular region part; GO:0031410 cytoplasmic vesicle; GO:0031982 vesicle; GO:0005737 cytoplasm; GO:0044424 intracellular part; GO:0005623 cell; GO:0044422 organelle part; GO:0005769 early endosome; GO:0031974 membrane-enclosed lumen; GO:0070062 extracellular exosome; GO:0070013 intracellular organelle lumen; GO:0043209 myelin sheath; GO:0005622 intracellular; GO:0044464 cell part;…	GO:0016651 oxidoreductase activity, acting on NAD(P)H; GO:0043027 cysteine-type endopeptidase inhibitor activity involved in apoptotic process; GO:0061134 peptidase regulator activity; GO:0043028 cysteine-type endopeptidase regulator activity involved in apoptotic process; GO:0019901 protein kinase binding; GO:0016209 antioxidant activity; GO:0005515 protein binding; GO:0004857 enzyme inhibitor a…	K20011	PRDX3; peroxiredoxin 3 [EC:1.11.1.15]		IPR019479; IPR000866; IPR013766; IPR012336;	Peroxiredoxin, C-terminal; Alkyl hydroperoxide reductase subunit C/ Thiol specific antioxidant; Thioredoxin domain; Thioredoxin-like fold;
P30153	Serine/threonine-protein phosphatase 2A 65 kDa regulatory subunit A alpha isoform OS=Homo sapiens OX=9606 GN=PPP2R1A	0.939	Down	0.003756	PPP2R1A	65.308	45.538	17	9	18	9	cytoplasm	GO:0044700 single organism signaling; GO:0044085 cellular component biogenesis; GO:0010941 regulation of cell death; GO:0051232 meiotic spindle elongation; GO:0022414 reproductive process; GO:0006672 ceramide metabolic process; GO:0060271 cilium assembly; GO:0044255 cellular lipid metabolic process; GO:0010564 regulation of cell cycle process; GO:0044237 cellular metabolic process; GO:0070601 cen…	GO:0016020 membrane; GO:0044421 extracellular region part; GO:0031982 vesicle; GO:0005737 cytoplasm; GO:0032991 macromolecular complex; GO:0008287 protein serine/threonine phosphatase complex; GO:0044424 intracellular part; GO:0005623 cell; GO:1903293 phosphatase complex; GO:0044422 organelle part; GO:0000159 protein phosphatase type 2A complex; GO:0044427 chromosomal part; GO:0043228 non-membran…	GO:0046982 protein heterodimerization activity; GO:0004722 protein serine/threonine phosphatase activity; GO:0016791 phosphatase activity; GO:0019888 protein phosphatase regulator activity; GO:0046983 protein dimerization activity; GO:0005515 protein binding; GO:0016787 hydrolase activity; GO:0004721 phosphoprotein phosphatase activity; GO:0098772 molecular function regulator; GO:0003823 antigen …	K03456	PPP2R1; serine/threonine-protein phosphatase 2A regulatory subunit A	hsa03015 mRNA surveillance pathway - Homo sapiens (human); hsa04071 Sphingolipid signaling pathway - Homo sapiens (human); hsa04114 Oocyte meiosis - Homo sapiens (human); hsa04151 PI3K-Akt signaling pathway - Homo sapiens (human); hsa04152 AMPK signaling pathway - Homo sapiens (human); hsa04261 Adrenergic signaling in cardiomyocytes - Homo sapiens (human); hsa04350 TGF-beta signaling pathway - Ho…	IPR011989; IPR016024;	Armadillo-like helical; Armadillo-type fold;
P30414	NK-tumor recognition protein OS=Homo sapiens OX=9606 GN=NKTR	1.117	Up	0.024241	NKTR	165.67	4.6238	1.2	1	1	1	nucleus	GO:0044267 cellular protein metabolic process; GO:0044238 primary metabolic process; GO:0018208 peptidyl-proline modification; GO:0000413 protein peptidyl-prolyl isomerization; GO:0044237 cellular metabolic process; GO:0071704 organic substance metabolic process; GO:0006457 protein folding; GO:0018193 peptidyl-amino acid modification; GO:0008152 metabolic process; GO:0044260 cellular macromolecul…	GO:0043229 intracellular organelle; GO:0016020 membrane; GO:0071944 cell periphery; GO:0005737 cytoplasm; GO:0044446 intracellular organelle part; GO:0031981 nuclear lumen; GO:0044424 intracellular part; GO:0005829 cytosol; GO:0005623 cell; GO:0005739 mitochondrion; GO:0044422 organelle part; GO:0005886 plasma membrane; GO:0043226 organelle; GO:0043231 intracellular membrane-bounded organelle; GO…	GO:0003755 peptidyl-prolyl cis-trans isomerase activity; GO:0016853 isomerase activity; GO:0042277 peptide binding; GO:0003824 catalytic activity; GO:0005488 binding; GO:0033218 amide binding; GO:0008144 drug binding; GO:0016018 cyclosporin A binding; GO:0016859 cis-trans isomerase activity;	K12740	NKTR; NK-tumor recognition protein		IPR002130; IPR029000;	Cyclophilin-type peptidyl-prolyl cis-trans isomerase domain; Cyclophilin-like domain;
P30519	Heme oxygenase 2 OS=Homo sapiens OX=9606 GN=HMOX2	1.043	Up	0.0058765	HMOX2	36.032	27.174	32.9	9	15	9	cytoplasm	GO:0065008 regulation of biological quality; GO:0045321 leukocyte activation; GO:0044699 single-organism process; GO:0044237 cellular metabolic process; GO:0051234 establishment of localization; GO:0008152 metabolic process; GO:0051187 cofactor catabolic process; GO:0033015 tetrapyrrole catabolic process; GO:0006979 response to oxidative stress; GO:0055065 metal ion homeostasis; GO:1901361 organi…	GO:0016020 membrane; GO:0042175 nuclear outer membrane-endoplasmic reticulum membrane network; GO:0005783 endoplasmic reticulum; GO:0031090 organelle membrane; GO:0031410 cytoplasmic vesicle; GO:0071944 cell periphery; GO:0031982 vesicle; GO:0005737 cytoplasm; GO:0044433 cytoplasmic vesicle part; GO:0044424 intracellular part; GO:0005623 cell; GO:0044422 organelle part; GO:0044425 membrane part; …	GO:0097159 organic cyclic compound binding; GO:1901363 heterocyclic compound binding; GO:0020037 heme binding; GO:0003824 catalytic activity; GO:0005488 binding; GO:0043167 ion binding; GO:0046872 metal ion binding; GO:0043169 cation binding; GO:0016705 oxidoreductase activity, acting on paired donors, with incorporation or reduction of molecular oxygen; GO:0005515 protein binding; GO:0004392 hem…	K21418	HMOX2; heme oxygenase 2 [EC:1.14.14.18]	hsa00860 Porphyrin and chlorophyll metabolism - Homo sapiens (human); hsa01100 Metabolic pathways - Homo sapiens (human); hsa04978 Mineral absorption - Homo sapiens (human);	IPR016084;	Haem oxygenase-like, multi-helical;
P30740	Leukocyte elastase inhibitor OS=Homo sapiens OX=9606 GN=SERPINB1	0.939	Down	0.0123019	SERPINB1	42.741	58.966	19.5	7	11	7	cytoplasm	GO:0050794 regulation of cellular process; GO:0010951 negative regulation of endopeptidase activity; GO:0045321 leukocyte activation; GO:0002283 neutrophil activation involved in immune response; GO:0002252 immune effector process; GO:0060255 regulation of macromolecule metabolic process; GO:0044699 single-organism process; GO:0048523 negative regulation of cellular process; GO:0048519 negative r…	GO:0016020 membrane; GO:0034774 secretory granule lumen; GO:0005615 extracellular space; GO:0044421 extracellular region part; GO:0031410 cytoplasmic vesicle; GO:0005737 cytoplasm; GO:0031982 vesicle; GO:0044433 cytoplasmic vesicle part; GO:0044424 intracellular part; GO:0005623 cell; GO:0044422 organelle part; GO:0031974 membrane-enclosed lumen; GO:0070062 extracellular exosome; GO:0031983 vesic…	GO:0004867 serine-type endopeptidase inhibitor activity; GO:0030234 enzyme regulator activity; GO:0030414 peptidase inhibitor activity; GO:0061134 peptidase regulator activity; GO:0061135 endopeptidase regulator activity; GO:0098772 molecular function regulator; GO:0004857 enzyme inhibitor activity; GO:0004866 endopeptidase inhibitor activity;	K13963	SERPINB; serpin B	hsa05146 Amoebiasis - Homo sapiens (human);	IPR023796;	Serpin domain;
P31146	Coronin-1A OS=Homo sapiens OX=9606 GN=CORO1A	0.944	Down	0.026322	CORO1A	51.026	52.449	18.7	8	12	8	mitochondria	GO:0044700 single organism signaling; GO:0060627 regulation of vesicle-mediated transport; GO:0044085 cellular component biogenesis; GO:0002694 regulation of leukocyte activation; GO:0010941 regulation of cell death; GO:0030335 positive regulation of cell migration; GO:0065008 regulation of biological quality; GO:0045321 leukocyte activation; GO:0032944 regulation of mononuclear cell proliferatio…	GO:0016020 membrane; GO:0044421 extracellular region part; GO:0031090 organelle membrane; GO:0099568 cytoplasmic region; GO:0005737 cytoplasm; GO:0044433 cytoplasmic vesicle part; GO:0032991 macromolecular complex; GO:0099080 supramolecular complex; GO:0005623 cell; GO:0044422 organelle part; GO:0005769 early endosome; GO:0043228 non-membrane-bounded organelle; GO:0070062 extracellular exosome; G…	GO:0051015 actin filament binding; GO:0003723 RNA binding; GO:0032036 myosin heavy chain binding; GO:0046983 protein dimerization activity; GO:0044877 macromolecular complex binding; GO:0005515 protein binding; GO:0043548 phosphatidylinositol 3-kinase binding; GO:1901363 heterocyclic compound binding; GO:0097159 organic cyclic compound binding; GO:0008092 cytoskeletal protein binding; GO:0042802 …	K13882	CORO1A; coronin-1A	hsa04145 Phagosome - Homo sapiens (human); hsa05152 Tuberculosis - Homo sapiens (human);	IPR017986; IPR015943; IPR015048; IPR015049;	WD40-repeat-containing domain; WD40/YVTN repeat-like-containing domain; Domain of unknown function DUF1899; Trimerisation motif;
P31689	DnaJ homolog subfamily A member 1 OS=Homo sapiens OX=9606 GN=DNAJA1	0.954	Down	0.0110991	DNAJA1	44.868	49.556	29	10	19	10	cytoplasm	GO:0044700 single organism signaling; GO:1905258 regulation of nitrosative stress-induced intrinsic apoptotic signaling pathway; GO:0032872 regulation of stress-activated MAPK cascade; GO:0010941 regulation of cell death; GO:0022414 reproductive process; GO:0043506 regulation of JUN kinase activity; GO:0071900 regulation of protein serine/threonine kinase activity; GO:0035966 response to topologi…	GO:0016020 membrane; GO:0042175 nuclear outer membrane-endoplasmic reticulum membrane network; GO:0044421 extracellular region part; GO:0005783 endoplasmic reticulum; GO:0031982 vesicle; GO:0005737 cytoplasm; GO:0044424 intracellular part; GO:0005623 cell; GO:0098562 cytoplasmic side of membrane; GO:0044422 organelle part; GO:0043228 non-membrane-bounded organelle; GO:0005856 cytoskeleton; GO:007…	GO:0055131 C3HC4-type RING finger domain binding; GO:1901265 nucleoside phosphate binding; GO:0031625 ubiquitin protein ligase binding; GO:0005102 receptor binding; GO:0060589 nucleoside-triphosphatase regulator activity; GO:0005515 protein binding; GO:0098772 molecular function regulator; GO:0030544 Hsp70 protein binding; GO:1901363 heterocyclic compound binding; GO:0097159 organic cyclic compou…	K09502	DNAJA1; DnaJ homolog subfamily A member 1	hsa04141 Protein processing in endoplasmic reticulum - Homo sapiens (human);	IPR008971; IPR002939; IPR001623; IPR001305;	HSP40/DnaJ peptide-binding; Chaperone DnaJ, C-terminal; DnaJ domain; Heat shock protein DnaJ, cysteine-rich domain;
P31930	"Cytochrome b-c1 complex subunit 1, mitochondrial OS=Homo sapiens OX=9606 GN=UQCRC1"	1.089	Up	0.0175769	UQCRC1	52.645	61.153	28.8	9	17	9	mitochondria	GO:0009116 nucleoside metabolic process; GO:0042278 purine nucleoside metabolic process; GO:0009167 purine ribonucleoside monophosphate metabolic process; GO:0009117 nucleotide metabolic process; GO:0044699 single-organism process; GO:0016485 protein processing; GO:0044237 cellular metabolic process; GO:0006796 phosphate-containing compound metabolic process; GO:0051234 establishment of localizat…	GO:0016020 membrane; GO:0098800 inner mitochondrial membrane protein complex; GO:0031090 organelle membrane; GO:0098796 membrane protein complex; GO:0005737 cytoplasm; GO:0032991 macromolecular complex; GO:0031224 intrinsic component of membrane; GO:0098798 mitochondrial protein complex; GO:0044424 intracellular part; GO:0044455 mitochondrial membrane part; GO:0005623 cell; GO:0044422 organelle p…	GO:0008233 peptidase activity; GO:0031625 ubiquitin protein ligase binding; GO:0022892 substrate-specific transporter activity; GO:0015077 monovalent inorganic cation transmembrane transporter activity; GO:0005515 protein binding; GO:0016787 hydrolase activity; GO:0015078 hydrogen ion transmembrane transporter activity; GO:0022891 substrate-specific transmembrane transporter activity; GO:0003824 …	K00414	QCR1, UQCRC1; ubiquinol-cytochrome c reductase core subunit 1	hsa00190 Oxidative phosphorylation - Homo sapiens (human); hsa01100 Metabolic pathways - Homo sapiens (human); hsa04260 Cardiac muscle contraction - Homo sapiens (human); hsa04714 Thermogenesis - Homo sapiens (human); hsa04932 Non-alcoholic fatty liver disease (NAFLD) - Homo sapiens (human); hsa05010 Alzheimer disease - Homo sapiens (human); hsa05012 Parkinson disease - Homo sapiens (human); hsa0…	IPR007863; IPR011765; IPR011249; IPR011237;	Peptidase M16, C-terminal; Peptidase M16, N-terminal; Metalloenzyme, LuxS/M16 peptidase-like; Peptidase M16 domain;
P31943	Heterogeneous nuclear ribonucleoprotein H OS=Homo sapiens OX=9606 GN=HNRNPH1	0.936	Down	0.0137185	HNRNPH1	49.229	80.411	24.9	10	23	3	nucleus	GO:0050794 regulation of cellular process; GO:0044700 single organism signaling; GO:0006725 cellular aromatic compound metabolic process; GO:0007166 cell surface receptor signaling pathway; GO:0060255 regulation of macromolecule metabolic process; GO:0019219 regulation of nucleobase-containing compound metabolic process; GO:0071310 cellular response to organic substance; GO:0044699 single-organis…	GO:0043229 intracellular organelle; GO:0016020 membrane; GO:0005737 cytoplasm; GO:0044446 intracellular organelle part; GO:0031981 nuclear lumen; GO:0032991 macromolecular complex; GO:0044424 intracellular part; GO:0005681 spliceosomal complex; GO:0005829 cytosol; GO:0005623 cell; GO:0044422 organelle part; GO:0031974 membrane-enclosed lumen; GO:0043226 organelle; GO:0043231 intracellular membran…	GO:0097159 organic cyclic compound binding; GO:1901363 heterocyclic compound binding; GO:0003723 RNA binding; GO:0008187 poly-pyrimidine tract binding; GO:1901265 nucleoside phosphate binding; GO:0005488 binding; GO:0003676 nucleic acid binding; GO:0005515 protein binding; GO:0008266 poly(U) RNA binding; GO:0000166 nucleotide binding; GO:0003727 single-stranded RNA binding; GO:0036094 small molec…	K12898	HNRNPF_H; heterogeneous nuclear ribonucleoprotein F/H		IPR000504; IPR012677; IPR012996;	RNA recognition motif domain; Nucleotide-binding alpha-beta plait domain; Zinc finger, CHHC-type;
P31946	14-3-3 protein beta/alpha OS=Homo sapiens OX=9606 GN=YWHAB	0.951	Down	0.047518	YWHAB	28.082	105.35	37.8	9	24	4	cytoplasm	GO:0044085 cellular component biogenesis; GO:0044700 single organism signaling; GO:0065008 regulation of biological quality; GO:0010941 regulation of cell death; GO:0010608 posttranscriptional regulation of gene expression; GO:0044237 cellular metabolic process; GO:0010821 regulation of mitochondrion organization; GO:0015031 protein transport; GO:0008152 metabolic process; GO:1901028 regulation o…	GO:0016020 membrane; GO:0044421 extracellular region part; GO:0031090 organelle membrane; GO:0031410 cytoplasmic vesicle; GO:0030054 cell junction; GO:0031982 vesicle; GO:0005737 cytoplasm; GO:0044433 cytoplasmic vesicle part; GO:0032991 macromolecular complex; GO:0017053 transcriptional repressor complex; GO:0044424 intracellular part; GO:0005623 cell; GO:0044422 organelle part; GO:0048770 pigme…	GO:0003714 transcription corepressor activity; GO:0016597 amino acid binding; GO:0050815 phosphoserine binding; GO:0044877 macromolecular complex binding; GO:0043167 ion binding; GO:0043177 organic acid binding; GO:0005515 protein binding; GO:0045309 protein phosphorylated amino acid binding; GO:0003712 transcription cofactor activity; GO:0051219 phosphoprotein binding; GO:0050839 cell adhesion m…	K16197	YWHAB_Q_Z; 14-3-3 protein beta/theta/zeta	hsa04110 Cell cycle - Homo sapiens (human); hsa04114 Oocyte meiosis - Homo sapiens (human); hsa04151 PI3K-Akt signaling pathway - Homo sapiens (human); hsa04390 Hippo signaling pathway - Homo sapiens (human); hsa05130 Pathogenic Escherichia coli infection - Homo sapiens (human); hsa05160 Hepatitis C - Homo sapiens (human); hsa05161 Hepatitis B - Homo sapiens (human); hsa05203 Viral carcinogenesis…	IPR023410;	14-3-3 domain;
P32926	Desmoglein-3 OS=Homo sapiens OX=9606 GN=DSG3	1.122	Up	0.0065389	DSG3	107.53	18.078	6.3	5	5	5	plasma membrane	GO:0032502 developmental process; GO:0044707 single-multicellular organism process; GO:0060429 epithelium development; GO:0043588 skin development; GO:0030216 keratinocyte differentiation; GO:0009888 tissue development; GO:0031424 keratinization; GO:0048731 system development; GO:0070268 cornification; GO:0048869 cellular developmental process; GO:0098609 cell-cell adhesion; GO:0044763 single-org…	GO:0016020 membrane; GO:0044421 extracellular region part; GO:0030054 cell junction; GO:0071944 cell periphery; GO:0005737 cytoplasm; GO:0031982 vesicle; GO:0070161 anchoring junction; GO:0031224 intrinsic component of membrane; GO:0044424 intracellular part; GO:0005911 cell-cell junction; GO:0005829 cytosol; GO:0005623 cell; GO:0016021 integral component of membrane; GO:0005576 extracellular reg…	GO:0046872 metal ion binding; GO:0043169 cation binding; GO:0005509 calcium ion binding; GO:0005488 binding; GO:0043167 ion binding;	K07598	DSG3; desmoglein 3		IPR015919; IPR027397; IPR002126;	Cadherin-like; Catenin binding domain; Cadherin;
P33176	Kinesin-1 heavy chain OS=Homo sapiens OX=9606 GN=KIF5B	1.024	Up	0.022657	KIF5B	109.68	284.72	30.8	26	43	26	cytoplasm	GO:0060627 regulation of vesicle-mediated transport; GO:0065008 regulation of biological quality; GO:0050796 regulation of insulin secretion; GO:0032989 cellular component morphogenesis; GO:0007028 cytoplasm organization; GO:0002793 positive regulation of peptide secretion; GO:0031338 regulation of vesicle fusion; GO:0032228 regulation of synaptic transmission, GABAergic; GO:1903729 regulation of…	GO:0016020 membrane; GO:0005874 microtubule; GO:0031410 cytoplasmic vesicle; GO:0005737 cytoplasm; GO:0031982 vesicle; GO:0032991 macromolecular complex; GO:0030426 growth cone; GO:0044424 intracellular part; GO:0099512 supramolecular fiber; GO:0005623 cell; GO:0099080 supramolecular complex; GO:0044422 organelle part; GO:0043228 non-membrane-bounded organelle; GO:0005856 cytoskeleton; GO:0005815…	GO:1901265 nucleoside phosphate binding; GO:0003774 motor activity; GO:0019901 protein kinase binding; GO:0016817 hydrolase activity, acting on acid anhydrides; GO:0016787 hydrolase activity; GO:0005515 protein binding; GO:0016887 ATPase activity; GO:1901363 heterocyclic compound binding; GO:0097159 organic cyclic compound binding; GO:0008092 cytoskeletal protein binding; GO:0016462 pyrophosphata…	K10396	KIF5; kinesin family member 5	hsa04144 Endocytosis - Homo sapiens (human); hsa04728 Dopaminergic synapse - Homo sapiens (human);	IPR027417; IPR001752;	P-loop containing nucleoside triphosphate hydrolase; Kinesin motor domain;
P34896	"Serine hydroxymethyltransferase, cytosolic OS=Homo sapiens OX=9606 GN=SHMT1"	1.022	Up	0.028743	SHMT1	53.082	22.447	14.1	5	8	4	nucleus	GO:0044085 cellular component biogenesis; GO:0009157 deoxyribonucleoside monophosphate biosynthetic process; GO:0044237 cellular metabolic process; GO:0009263 deoxyribonucleotide biosynthetic process; GO:0006231 dTMP biosynthetic process; GO:0008152 metabolic process; GO:1901137 carbohydrate derivative biosynthetic process; GO:0065003 macromolecular complex assembly; GO:1901607 alpha-amino acid b…	GO:0043229 intracellular organelle; GO:0044421 extracellular region part; GO:0031982 vesicle; GO:0005737 cytoplasm; GO:0044424 intracellular part; GO:0005623 cell; GO:0005829 cytosol; GO:0005576 extracellular region; GO:0005739 mitochondrion; GO:0043231 intracellular membrane-bounded organelle; GO:0043226 organelle; GO:0070062 extracellular exosome; GO:0005634 nucleus; GO:0005622 intracellular; G…	GO:0016597 amino acid binding; GO:0046983 protein dimerization activity; GO:0070905 serine binding; GO:0043167 ion binding; GO:0008732 L-allo-threonine aldolase activity; GO:0043177 organic acid binding; GO:0016741 transferase activity, transferring one-carbon groups; GO:0016829 lyase activity; GO:0005515 protein binding; GO:0048037 cofactor binding; GO:0030170 pyridoxal phosphate binding; GO:009…	K00600	glyA, SHMT; glycine hydroxymethyltransferase [EC:2.1.2.1]	hsa00260 Glycine, serine and threonine metabolism - Homo sapiens (human); hsa00630 Glyoxylate and dicarboxylate metabolism - Homo sapiens (human); hsa00670 One carbon pool by folate - Homo sapiens (human); hsa01100 Metabolic pathways - Homo sapiens (human); hsa01200 Carbon metabolism - Homo sapiens (human); hsa01230 Biosynthesis of amino acids - Homo sapiens (human); hsa01523 Antifolate resistanc…	IPR015424; IPR015422; IPR015421;	Pyridoxal phosphate-dependent transferase; Pyridoxal phosphate-dependent transferase, major region, subdomain 2; Pyridoxal phosphate-dependent transferase, major region, subdomain 1;
P35237	Serpin B6 OS=Homo sapiens OX=9606 GN=SERPINB6	0.831	Down	0.001045	SERPINB6	42.621	35.859	33	9	15	9	cytoplasm	GO:0045321 leukocyte activation; GO:0044699 single-organism process; GO:0050877 neurological system process; GO:0051234 establishment of localization; GO:0010466 negative regulation of peptidase activity; GO:0002274 myeloid leukocyte activation; GO:0044765 single-organism transport; GO:0046903 secretion; GO:0052548 regulation of endopeptidase activity; GO:0051716 cellular response to stimulus; GO…	GO:0016020 membrane; GO:0005615 extracellular space; GO:0044421 extracellular region part; GO:0031090 organelle membrane; GO:0031410 cytoplasmic vesicle; GO:0071944 cell periphery; GO:0005737 cytoplasm; GO:0031982 vesicle; GO:0044433 cytoplasmic vesicle part; GO:0032991 macromolecular complex; GO:0044424 intracellular part; GO:0005623 cell; GO:0044422 organelle part; GO:0070821 tertiary granule m…	GO:0002020 protease binding; GO:0004867 serine-type endopeptidase inhibitor activity; GO:0030234 enzyme regulator activity; GO:0005488 binding; GO:0030414 peptidase inhibitor activity; GO:0061134 peptidase regulator activity; GO:0061135 endopeptidase regulator activity; GO:0005515 protein binding; GO:0004857 enzyme inhibitor activity; GO:0098772 molecular function regulator; GO:0004866 endopeptid…	K13963	SERPINB; serpin B	hsa05146 Amoebiasis - Homo sapiens (human);	IPR023796;	Serpin domain;
P35637	RNA-binding protein FUS OS=Homo sapiens OX=9606 GN=FUS	0.965	Down	0.0188551	FUS	53.425	24.281	10.1	7	15	5	nucleus	GO:0050794 regulation of cellular process; GO:0006725 cellular aromatic compound metabolic process; GO:0060255 regulation of macromolecule metabolic process; GO:0019219 regulation of nucleobase-containing compound metabolic process; GO:0050896 response to stimulus; GO:0044237 cellular metabolic process; GO:0071704 organic substance metabolic process; GO:2001141 regulation of RNA biosynthetic proc…	GO:0030425 dendrite; GO:0005737 cytoplasm; GO:0043025 neuronal cell body; GO:0032991 macromolecular complex; GO:0044424 intracellular part; GO:0005623 cell; GO:0044422 organelle part; GO:0043197 dendritic spine; GO:0031974 membrane-enclosed lumen; GO:0005654 nucleoplasm; GO:0070013 intracellular organelle lumen; GO:0044309 neuron spine; GO:0044464 cell part; GO:0005622 intracellular; GO:0048471 p…	GO:0046966 thyroid hormone receptor binding; GO:1901265 nucleoside phosphate binding; GO:0005102 receptor binding; GO:0005515 protein binding; GO:0051427 hormone receptor binding; GO:0031489 myosin V binding; GO:1901363 heterocyclic compound binding; GO:0097159 organic cyclic compound binding; GO:0042974 retinoic acid receptor binding; GO:0042802 identical protein binding; GO:0008092 cytoskeletal…	K13098	TLS, FUS; RNA-binding protein FUS	hsa05202 Transcriptional misregulation in cancer - Homo sapiens (human);	IPR000504; IPR012677; IPR001876;	RNA recognition motif domain; Nucleotide-binding alpha-beta plait domain; Zinc finger, RanBP2-type;
P35749	Myosin-11 OS=Homo sapiens OX=9606 GN=MYH11	1.222	Up	0.00077849	MYH11	227.34	-2	5.6	11	28	2	nucleus	GO:0044085 cellular component biogenesis; GO:0003012 muscle system process; GO:0048747 muscle fiber development; GO:0048869 cellular developmental process; GO:0032989 cellular component morphogenesis; GO:0044699 single-organism process; GO:0030036 actin cytoskeleton organization; GO:0007507 heart development; GO:0022607 cellular component assembly; GO:0065003 macromolecular complex assembly; GO:0…	GO:0044421 extracellular region part; GO:0031410 cytoplasmic vesicle; GO:0005737 cytoplasm; GO:0031982 vesicle; GO:0032991 macromolecular complex; GO:0099512 supramolecular fiber; GO:0044424 intracellular part; GO:0099080 supramolecular complex; GO:0005623 cell; GO:0044422 organelle part; GO:0048770 pigment granule; GO:0043228 non-membrane-bounded organelle; GO:0070062 extracellular exosome; GO:0…	GO:0051015 actin filament binding; GO:0003774 motor activity; GO:1901265 nucleoside phosphate binding; GO:0016817 hydrolase activity, acting on acid anhydrides; GO:0016787 hydrolase activity; GO:0005515 protein binding; GO:0008307 structural constituent of muscle; GO:0097159 organic cyclic compound binding; GO:1901363 heterocyclic compound binding; GO:0016462 pyrophosphatase activity; GO:0008092 …	K10352	MYH; myosin heavy chain	hsa04530 Tight junction - Homo sapiens (human);	IPR002928; IPR004009; IPR001609; IPR027417; IPR008989; IPR027401;	Myosin tail; Myosin, N-terminal, SH3-like; Myosin head, motor domain; P-loop containing nucleoside triphosphate hydrolase; Myosin S1 fragment, N-terminal; Myosin-like IQ motif-containing domain;
P35813	Protein phosphatase 1A OS=Homo sapiens OX=9606 GN=PPM1A	0.944	Down	0.023898	PPM1A	42.447	8.3409	7.3	3	3	2	cytoplasm,nucleus	GO:0044700 single organism signaling; GO:0007166 cell surface receptor signaling pathway; GO:1903533 regulation of protein targeting; GO:0090317 negative regulation of intracellular protein transport; GO:0009891 positive regulation of biosynthetic process; GO:1903845 negative regulation of cellular response to transforming growth factor beta stimulus; GO:0044237 cellular metabolic process; GO:004…	GO:0043229 intracellular organelle; GO:0016020 membrane; GO:0071944 cell periphery; GO:0044446 intracellular organelle part; GO:0005737 cytoplasm; GO:0031981 nuclear lumen; GO:0044424 intracellular part; GO:0005829 cytosol; GO:0005623 cell; GO:0044422 organelle part; GO:0005886 plasma membrane; GO:0043226 organelle; GO:0043231 intracellular membrane-bounded organelle; GO:0031974 membrane-enclosed…	GO:0000287 magnesium ion binding; GO:0004722 protein serine/threonine phosphatase activity; GO:0016791 phosphatase activity; GO:0043167 ion binding; GO:0016787 hydrolase activity; GO:0005515 protein binding; GO:0004721 phosphoprotein phosphatase activity; GO:0070412 R-SMAD binding; GO:0004871 signal transducer activity; GO:0030145 manganese ion binding; GO:0046914 transition metal ion binding; GO…	K04457	PPM1A, PP2CA; protein phosphatase 1A [EC:3.1.3.16]	hsa04010 MAPK signaling pathway - Homo sapiens (human);	IPR001932; IPR012911;	PPM-type phosphatase domain; Protein serine/threonine phosphatase 2C, C-terminal;
P35998	26S proteasome regulatory subunit 7 OS=Homo sapiens OX=9606 GN=PSMC2	0.97	Down	0.009475	PSMC2	48.633	76.846	36.5	16	25	16	cytoplasm	GO:0044700 single organism signaling; GO:0010608 posttranscriptional regulation of gene expression; GO:0051443 positive regulation of ubiquitin-protein transferase activity; GO:0009891 positive regulation of biosynthetic process; GO:0031347 regulation of defense response; GO:0010564 regulation of cell cycle process; GO:0044237 cellular metabolic process; GO:1903364 positive regulation of cellular…	GO:0016020 membrane; GO:0034774 secretory granule lumen; GO:0031410 cytoplasmic vesicle; GO:0005838 proteasome regulatory particle; GO:0000932 P-body; GO:0031982 vesicle; GO:0005737 cytoplasm; GO:0044433 cytoplasmic vesicle part; GO:0032991 macromolecular complex; GO:0044424 intracellular part; GO:0005623 cell; GO:1904813 ficolin-1-rich granule lumen; GO:0036464 cytoplasmic ribonucleoprotein gran…	GO:1901265 nucleoside phosphate binding; GO:0016817 hydrolase activity, acting on acid anhydrides; GO:0016787 hydrolase activity; GO:0005515 protein binding; GO:0016887 ATPase activity; GO:0097159 organic cyclic compound binding; GO:1901363 heterocyclic compound binding; GO:0016462 pyrophosphatase activity; GO:0032553 ribonucleotide binding; GO:0003824 catalytic activity; GO:0005488 binding; GO:0…	K03061	PSMC2, RPT1; 26S proteasome regulatory subunit T1	hsa03050 Proteasome - Homo sapiens (human); hsa05169 Epstein-Barr virus infection - Homo sapiens (human);	IPR003593; IPR003959; IPR027417;	AAA+ ATPase domain; ATPase, AAA-type, core; P-loop containing nucleoside triphosphate hydrolase;
P36776	"Lon protease homolog, mitochondrial OS=Homo sapiens OX=9606 GN=LONP1"	1.043	Up	0.035941	LONP1	106.49	28.842	7.6	6	8	6	mitochondria	GO:0044085 cellular component biogenesis; GO:0044699 single-organism process; GO:0044237 cellular metabolic process; GO:0008152 metabolic process; GO:0022607 cellular component assembly; GO:0065003 macromolecular complex assembly; GO:0007005 mitochondrion organization; GO:0006979 response to oxidative stress; GO:0009719 response to endogenous stimulus; GO:0034599 cellular response to oxidative st…	GO:0005759 mitochondrial matrix; GO:0043229 intracellular organelle; GO:0016020 membrane; GO:0042645 mitochondrial nucleoid; GO:0044429 mitochondrial part; GO:0043232 intracellular non-membrane-bounded organelle; GO:0005737 cytoplasm; GO:0044446 intracellular organelle part; GO:0031981 nuclear lumen; GO:0044424 intracellular part; GO:0005829 cytosol; GO:0005623 cell; GO:0005739 mitochondrion; GO:…	GO:0008233 peptidase activity; GO:1901265 nucleoside phosphate binding; GO:0070182 DNA polymerase binding; GO:0008236 serine-type peptidase activity; GO:0016817 hydrolase activity, acting on acid anhydrides; GO:0003697 single-stranded DNA binding; GO:0016787 hydrolase activity; GO:0005515 protein binding; GO:0004176 ATP-dependent peptidase activity; GO:0016887 ATPase activity; GO:0000975 regulato…	K08675	PRSS15, PIM1; ATP-dependent Lon protease [EC:3.4.21.53]		IPR003959; IPR015947; IPR027417; IPR003111; IPR008269; IPR003593; IPR020568; IPR014721;	ATPase, AAA-type, core; PUA-like domain; P-loop containing nucleoside triphosphate hydrolase; ATP-dependent protease La (LON), substrate-binding domain; Peptidase S16, Lon C-terminal; AAA+ ATPase domain; Ribosomal protein S5 domain 2-type fold; Ribosomal protein S5 domain 2-type fold, subgroup;
P36969	Phospholipid hydroperoxide glutathione peroxidase OS=Homo sapiens OX=9606 GN=GPX4	1.111	Up	0.0058779	GPX4	22.174	5.9153	11.7	2	2	2	extracellular	GO:0044707 single-multicellular organism process; GO:1901568 fatty acid derivative metabolic process; GO:0044699 single-organism process; GO:0044255 cellular lipid metabolic process; GO:0050896 response to stimulus; GO:0044237 cellular metabolic process; GO:0006796 phosphate-containing compound metabolic process; GO:0071704 organic substance metabolic process; GO:0008152 metabolic process; GO:199…	GO:0043229 intracellular organelle; GO:0044421 extracellular region part; GO:0044446 intracellular organelle part; GO:0031982 vesicle; GO:0005737 cytoplasm; GO:0031981 nuclear lumen; GO:0044424 intracellular part; GO:0005623 cell; GO:0005829 cytosol; GO:0005576 extracellular region; GO:0044422 organelle part; GO:0005739 mitochondrion; GO:0031974 membrane-enclosed lumen; GO:0043231 intracellular m…	GO:0004602 glutathione peroxidase activity; GO:0003824 catalytic activity; GO:0016209 antioxidant activity; GO:0047066 phospholipid-hydroperoxide glutathione peroxidase activity; GO:0004601 peroxidase activity; GO:0016684 oxidoreductase activity, acting on peroxide as acceptor; GO:0016491 oxidoreductase activity;	K05361	GPX4; phospholipid-hydroperoxide glutathione peroxidase [EC:1.11.1.12]	hsa00480 Glutathione metabolism - Homo sapiens (human); hsa01100 Metabolic pathways - Homo sapiens (human); hsa04216 Ferroptosis - Homo sapiens (human);	IPR012336;	Thioredoxin-like fold;
P37059	Estradiol 17-beta-dehydrogenase 2 OS=Homo sapiens OX=9606 GN=HSD17B2	1.178	Up	0.00039871	HSD17B2	42.785	2.8253	6.2	2	2	2	plasma membrane	GO:0042446 hormone biosynthetic process; GO:0000003 reproduction; GO:0044707 single-multicellular organism process; GO:0065008 regulation of biological quality; GO:0001101 response to acid chemical; GO:0001890 placenta development; GO:0022414 reproductive process; GO:0043009 chordate embryonic development; GO:1901700 response to oxygen-containing compound; GO:0044699 single-organism process; GO:0…	GO:0043229 intracellular organelle; GO:0016020 membrane; GO:0005783 endoplasmic reticulum; GO:0042175 nuclear outer membrane-endoplasmic reticulum membrane network; GO:0005737 cytoplasm; GO:0044446 intracellular organelle part; GO:0012505 endomembrane system; GO:0031224 intrinsic component of membrane; GO:0044424 intracellular part; GO:0005623 cell; GO:0016021 integral component of membrane; GO:0…	GO:0016229 steroid dehydrogenase activity; GO:0016614 oxidoreductase activity, acting on CH-OH group of donors; GO:0016616 oxidoreductase activity, acting on the CH-OH group of donors, NAD or NADP as acceptor; GO:0033764 steroid dehydrogenase activity, acting on the CH-OH group of donors, NAD or NADP as acceptor; GO:0047035 testosterone dehydrogenase (NAD+) activity; GO:0003824 catalytic activity…	K13368	HSD17B2; 17beta-estradiol 17-dehydrogenase / 3alpha(17beta)-hydroxysteroid dehydrogenase (NAD+) [EC:1.1.1.62 1.1.1.239]	hsa00140 Steroid hormone biosynthesis - Homo sapiens (human); hsa01100 Metabolic pathways - Homo sapiens (human); hsa04913 Ovarian steroidogenesis - Homo sapiens (human);	IPR016040;	NAD(P)-binding domain;
P37235	Hippocalcin-like protein 1 OS=Homo sapiens OX=9606 GN=HPCAL1	0.911	Down	0.00038437	HPCAL1	22.313	66.135	53.9	9	18	9	cytoplasm		GO:0016020 membrane; GO:0070062 extracellular exosome; GO:0043226 organelle; GO:0044421 extracellular region part; GO:0031982 vesicle; GO:1903561 extracellular vesicle; GO:0043227 membrane-bounded organelle; GO:0005576 extracellular region; GO:0043230 extracellular organelle;	GO:0046872 metal ion binding; GO:0043169 cation binding; GO:0005515 protein binding; GO:0005509 calcium ion binding; GO:0005488 binding; GO:0043167 ion binding;				IPR011992; IPR002048;	EF-hand domain pair; EF-hand domain;
P37802	Transgelin-2 OS=Homo sapiens OX=9606 GN=TAGLN2	1.059	Up	0.0020821	TAGLN2	22.391	35.553	45.2	8	21	8	cytoplasm,nucleus	GO:0032502 developmental process; GO:0060429 epithelium development; GO:0009888 tissue development; GO:0048869 cellular developmental process; GO:0016192 vesicle-mediated transport; GO:0044763 single-organism cellular process; GO:0044699 single-organism process; GO:0002576 platelet degranulation; GO:0051234 establishment of localization; GO:0006810 transport; GO:0030154 cell differentiation; GO:0…	GO:0070062 extracellular exosome; GO:0043226 organelle; GO:0044421 extracellular region part; GO:0044464 cell part; GO:0005622 intracellular; GO:0005737 cytoplasm; GO:0031982 vesicle; GO:1903561 extracellular vesicle; GO:0044424 intracellular part; GO:0005623 cell; GO:0005829 cytosol; GO:0043227 membrane-bounded organelle; GO:0005576 extracellular region; GO:0043230 extracellular organelle; GO:00…	GO:0050839 cell adhesion molecule binding; GO:0005515 protein binding; GO:0005488 binding; GO:0045296 cadherin binding;	K20526	TAGLN; transgelin		IPR001715;	Calponin homology domain;
P38435	Vitamin K-dependent gamma-carboxylase OS=Homo sapiens OX=9606 GN=GGCX	1.077	Up	0.049325	GGCX	87.56	8.1435	7.8	6	8	6	nucleus	GO:0018214 protein carboxylation; GO:0044707 single-multicellular organism process; GO:0007596 blood coagulation; GO:0065008 regulation of biological quality; GO:0050878 regulation of body fluid levels; GO:0006950 response to stress; GO:0044267 cellular protein metabolic process; GO:0044699 single-organism process; GO:0044238 primary metabolic process; GO:0050896 response to stimulus; GO:0044237 …	GO:0043229 intracellular organelle; GO:0016020 membrane; GO:0042175 nuclear outer membrane-endoplasmic reticulum membrane network; GO:0005783 endoplasmic reticulum; GO:0044446 intracellular organelle part; GO:0005737 cytoplasm; GO:0031224 intrinsic component of membrane; GO:0012505 endomembrane system; GO:0044424 intracellular part; GO:0005623 cell; GO:0016021 integral component of membrane; GO:0…	GO:0016831 carboxy-lyase activity; GO:0016829 lyase activity; GO:0008488 gamma-glutamyl carboxylase activity; GO:0003824 catalytic activity; GO:0016830 carbon-carbon lyase activity;	K10106	GGCX; vitamin K-dependent gamma-carboxylase [EC:4.1.1.90]	hsa00130 Ubiquinone and other terpenoid-quinone biosynthesis - Homo sapiens (human); hsa01100 Metabolic pathways - Homo sapiens (human);	IPR011051; IPR014710; IPR011020;	RmlC-like cupin domain; RmlC-like jelly roll fold; HTTM;
P39019	40S ribosomal protein S19 OS=Homo sapiens OX=9606 GN=RPS19	0.938	Down	0.0059828	RPS19	16.06	13.924	28.3	4	7	4	cytoplasm	GO:0044700 single organism signaling; GO:0044085 cellular component biogenesis; GO:0065008 regulation of biological quality; GO:0022613 ribonucleoprotein complex biogenesis; GO:0006518 peptide metabolic process; GO:0022618 ribonucleoprotein complex assembly; GO:0007166 cell surface receptor signaling pathway; GO:0002262 myeloid cell homeostasis; GO:0002698 negative regulation of immune effector p…	GO:0016020 membrane; GO:0044421 extracellular region part; GO:0030054 cell junction; GO:0015935 small ribosomal subunit; GO:0031982 vesicle; GO:0005737 cytoplasm; GO:0032991 macromolecular complex; GO:0044424 intracellular part; GO:0005623 cell; GO:0044422 organelle part; GO:0043228 non-membrane-bounded organelle; GO:0031974 membrane-enclosed lumen; GO:0070062 extracellular exosome; GO:0005654 nu…	GO:0003723 RNA binding; GO:0019838 growth factor binding; GO:0046983 protein dimerization activity; GO:0019901 protein kinase binding; GO:0005515 protein binding; GO:0019900 kinase binding; GO:0003735 structural constituent of ribosome; GO:1901363 heterocyclic compound binding; GO:0097159 organic cyclic compound binding; GO:0042802 identical protein binding; GO:0005488 binding; GO:0042803 protein…	K02966	RP-S19e, RPS19; small subunit ribosomal protein S19e	hsa03010 Ribosome - Homo sapiens (human);	IPR011991;	Winged helix-turn-helix DNA-binding domain;
P39656	Dolichyl-diphosphooligosaccharide--protein glycosyltransferase 48 kDa subunit OS=Homo sapiens OX=9606 GN=DDOST	1.074	Up	0.017324	DDOST	50.8	26.336	18.4	8	15	8	plasma membrane	GO:0043413 macromolecule glycosylation; GO:0045321 leukocyte activation; GO:0044699 single-organism process; GO:0009058 biosynthetic process; GO:0018196 peptidyl-asparagine modification; GO:0044237 cellular metabolic process; GO:0051234 establishment of localization; GO:0042110 T cell activation; GO:0008152 metabolic process; GO:1901137 carbohydrate derivative biosynthetic process; GO:0043170 mac…	GO:0016020 membrane; GO:0042175 nuclear outer membrane-endoplasmic reticulum membrane network; GO:0005783 endoplasmic reticulum; GO:0031090 organelle membrane; GO:0031410 cytoplasmic vesicle; GO:0071944 cell periphery; GO:0031982 vesicle; GO:0005737 cytoplasm; GO:0044433 cytoplasmic vesicle part; GO:0031224 intrinsic component of membrane; GO:0032991 macromolecular complex; GO:0044424 intracellul…	GO:0016757 transferase activity, transferring glycosyl groups; GO:0005515 protein binding; GO:0003824 catalytic activity; GO:0016740 transferase activity; GO:0005488 binding;	K12670	WBP1; oligosaccharyltransferase complex subunit beta	hsa00510 N-Glycan biosynthesis - Homo sapiens (human); hsa01100 Metabolic pathways - Homo sapiens (human); hsa04141 Protein processing in endoplasmic reticulum - Homo sapiens (human);
P39748	Flap endonuclease 1 OS=Homo sapiens OX=9606 GN=FEN1	0.981	Down	0.019004	FEN1	42.592	72.588	16.6	5	8	5	nucleus	GO:0065008 regulation of biological quality; GO:0044699 single-organism process; GO:0009058 biosynthetic process; GO:0010564 regulation of cell cycle process; GO:0044237 cellular metabolic process; GO:0050877 neurological system process; GO:0051130 positive regulation of cellular component organization; GO:0007610 behavior; GO:0008152 metabolic process; GO:1901361 organic cyclic compound cataboli…	GO:0016020 membrane; GO:0000784 nuclear chromosome, telomeric region; GO:0000781 chromosome, telomeric region; GO:0005737 cytoplasm; GO:0032991 macromolecular complex; GO:0044424 intracellular part; GO:0005623 cell; GO:0044422 organelle part; GO:0044427 chromosomal part; GO:0043228 non-membrane-bounded organelle; GO:0031974 membrane-enclosed lumen; GO:0005654 nucleoplasm; GO:0070013 intracellular…	GO:0016895 exodeoxyribonuclease activity, producing 5'-phosphomonoesters; GO:0003690 double-stranded DNA binding; GO:0004521 endoribonuclease activity; GO:0016787 hydrolase activity; GO:0005515 protein binding; GO:0016796 exonuclease activity, active with either ribo- or deoxyribonucleic acids and producing 5'-phosphomonoesters; GO:1901363 heterocyclic compound binding; GO:0097159 organic cyclic …	K04799	FEN1, RAD2; flap endonuclease-1 [EC:3.-.-.-]	hsa03030 DNA replication - Homo sapiens (human); hsa03410 Base excision repair - Homo sapiens (human); hsa03450 Non-homologous end-joining - Homo sapiens (human);	IPR006085; IPR020045; IPR029060; IPR006086;	XPG N-terminal; 5'-3' exonuclease, C-terminal domain; PIN domain-like; XPG-I domain;
P40199	Carcinoembryonic antigen-related cell adhesion molecule 6 OS=Homo sapiens OX=9606 GN=CEACAM6	0.91	Down	0.009942	CEACAM6	37.194	11.546	6.1	1	5	1	extracellular	GO:0044700 single organism signaling; GO:0050794 regulation of cellular process; GO:0016477 cell migration; GO:0030335 positive regulation of cell migration; GO:0045321 leukocyte activation; GO:0002283 neutrophil activation involved in immune response; GO:0042127 regulation of cell proliferation; GO:0051674 localization of cell; GO:0002252 immune effector process; GO:0040017 positive regulation o…	GO:0016020 membrane; GO:0005615 extracellular space; GO:0044421 extracellular region part; GO:0031090 organelle membrane; GO:0031410 cytoplasmic vesicle; GO:0071944 cell periphery; GO:0005737 cytoplasm; GO:0031982 vesicle; GO:0044433 cytoplasmic vesicle part; GO:0031224 intrinsic component of membrane; GO:0044424 intracellular part; GO:0005887 integral component of plasma membrane; GO:0005623 cel…	GO:0005515 protein binding; GO:0005488 binding;	K06499	CEACAM, CD66; carcinoembryonic antigen-related cell adhesion molecule		IPR003598; IPR007110; IPR013783; IPR003599; IPR013106;	Immunoglobulin subtype 2; Immunoglobulin-like domain; Immunoglobulin-like fold; Immunoglobulin subtype; Immunoglobulin V-set domain;
P40227	T-complex protein 1 subunit zeta OS=Homo sapiens OX=9606 GN=CCT6A	0.927	Down	0.0149042	CCT6A	58.024	37.53	19.4	10	17	10	cytoplasm	GO:0065008 regulation of biological quality; GO:0061077 chaperone-mediated protein folding; GO:0009891 positive regulation of biosynthetic process; GO:1904816 positive regulation of protein localization to chromosome, telomeric region; GO:0032204 regulation of telomere maintenance; GO:1904851 positive regulation of establishment of protein localization to telomere; GO:0006457 protein folding; GO:…	GO:0044421 extracellular region part; GO:0005874 microtubule; GO:0031982 vesicle; GO:0005737 cytoplasm; GO:0032991 macromolecular complex; GO:0099512 supramolecular fiber; GO:0044424 intracellular part; GO:0005623 cell; GO:0099080 supramolecular complex; GO:0044422 organelle part; GO:0043228 non-membrane-bounded organelle; GO:0070062 extracellular exosome; GO:0005856 cytoskeleton; GO:0015630 micr…	GO:0003723 RNA binding; GO:0005524 ATP binding; GO:1901265 nucleoside phosphate binding; GO:0001882 nucleoside binding; GO:0043167 ion binding; GO:0005515 protein binding; GO:0000166 nucleotide binding; GO:0044183 protein binding involved in protein folding; GO:1901363 heterocyclic compound binding; GO:0097159 organic cyclic compound binding; GO:0032549 ribonucleoside binding; GO:0097367 carbohyd…	K09498	CCT6; T-complex protein 1 subunit zeta		IPR027410; IPR027409; IPR027413;	TCP-1-like chaperonin intermediate domain; GroEL-like apical domain; GroEL-like equatorial domain;
P40938	Replication factor C subunit 3 OS=Homo sapiens OX=9606 GN=RFC3	0.966	Down	0.0164441	RFC3	40.556	58.752	27.5	7	10	7	cytoplasm	GO:0065008 regulation of biological quality; GO:0006296 nucleotide-excision repair, DNA incision, 5'-to lesion; GO:0023051 regulation of signaling; GO:0006289 nucleotide-excision repair; GO:0009891 positive regulation of biosynthetic process; GO:0046683 response to organophosphorus; GO:0009058 biosynthetic process; GO:0090329 regulation of DNA-dependent DNA replication; GO:0044237 cellular metabo…	GO:0043229 intracellular organelle; GO:0005663 DNA replication factor C complex; GO:0031390 Ctf18 RFC-like complex; GO:0043232 intracellular non-membrane-bounded organelle; GO:0044446 intracellular organelle part; GO:0031981 nuclear lumen; GO:0032991 macromolecular complex; GO:0044424 intracellular part; GO:0005623 cell; GO:0044422 organelle part; GO:0044427 chromosomal part; GO:0043228 non-membr…	GO:0003677 DNA binding; GO:0016817 hydrolase activity, acting on acid anhydrides; GO:0005515 protein binding; GO:0003689 DNA clamp loader activity; GO:0016787 hydrolase activity; GO:0017111 nucleoside-triphosphatase activity; GO:0016887 ATPase activity; GO:1901363 heterocyclic compound binding; GO:0097159 organic cyclic compound binding; GO:0016462 pyrophosphatase activity; GO:0003824 catalytic a…	K10756	RFC3_5; replication factor C subunit 3/5	hsa03030 DNA replication - Homo sapiens (human); hsa03420 Nucleotide excision repair - Homo sapiens (human); hsa03430 Mismatch repair - Homo sapiens (human);	IPR003593; IPR008921; IPR027417;	AAA+ ATPase domain; DNA polymerase III, clamp loader complex, gamma/delta/delta subunit, C-terminal; P-loop containing nucleoside triphosphate hydrolase;
P40939	"Trifunctional enzyme subunit alpha, mitochondrial OS=Homo sapiens OX=9606 GN=HADHA"	1.013	Up	0.04156	HADHA	82.999	167.77	33.3	21	52	21	mitochondria	GO:0034440 lipid oxidation; GO:0046486 glycerolipid metabolic process; GO:1901700 response to oxygen-containing compound; GO:0044699 single-organism process; GO:0044255 cellular lipid metabolic process; GO:0050896 response to stimulus; GO:0044237 cellular metabolic process; GO:0006796 phosphate-containing compound metabolic process; GO:0071704 organic substance metabolic process; GO:0042493 respo…	GO:0016020 membrane; GO:0044421 extracellular region part; GO:0031090 organelle membrane; GO:0036125 fatty acid beta-oxidation multienzyme complex; GO:0005737 cytoplasm; GO:0032991 macromolecular complex; GO:0044424 intracellular part; GO:0005623 cell; GO:0044422 organelle part; GO:0043228 non-membrane-bounded organelle; GO:0005740 mitochondrial envelope; GO:0031974 membrane-enclosed lumen; GO:00…	GO:1901265 nucleoside phosphate binding; GO:0005515 protein binding; GO:0016835 carbon-oxygen lyase activity; GO:0016614 oxidoreductase activity, acting on CH-OH group of donors; GO:1901363 heterocyclic compound binding; GO:0097159 organic cyclic compound binding; GO:0016616 oxidoreductase activity, acting on the CH-OH group of donors, NAD or NADP as acceptor; GO:0016746 transferase activity, tra…	K07515	HADHA; enoyl-CoA hydratase / long-chain 3-hydroxyacyl-CoA dehydrogenase [EC:4.2.1.17 1.1.1.211]	hsa00062 Fatty acid elongation - Homo sapiens (human); hsa00071 Fatty acid degradation - Homo sapiens (human); hsa00280 Valine, leucine and isoleucine degradation - Homo sapiens (human); hsa00310 Lysine degradation - Homo sapiens (human); hsa00380 Tryptophan metabolism - Homo sapiens (human); hsa00410 beta-Alanine metabolism - Homo sapiens (human); hsa00640 Propanoate metabolism - Homo sapiens (h…	IPR013328; IPR008927; IPR029045; IPR016040; IPR006176; IPR006108;	6-phosphogluconate dehydrogenase, domain 2; 6-phosphogluconate dehydrogenase C-terminal domain-like; ClpP/crotonase-like domain; NAD(P)-binding domain; 3-hydroxyacyl-CoA dehydrogenase, NAD binding; 3-hydroxyacyl-CoA dehydrogenase, C-terminal;
P41231	P2Y purinoceptor 2 OS=Homo sapiens OX=9606 GN=P2RY2	1.068	Up	0.020944	P2RY2	42.273	21.176	10.3	3	4	3	plasma membrane	GO:0050794 regulation of cellular process; GO:0044700 single organism signaling; GO:0065008 regulation of biological quality; GO:0050880 regulation of blood vessel size; GO:0007166 cell surface receptor signaling pathway; GO:0051046 regulation of secretion; GO:0044699 single-organism process; GO:0003018 vascular process in circulatory system; GO:0050896 response to stimulus; GO:0055082 cellular c…	GO:0016020 membrane; GO:0031226 intrinsic component of plasma membrane; GO:0044459 plasma membrane part; GO:0044425 membrane part; GO:0044464 cell part; GO:0071944 cell periphery; GO:0031224 intrinsic component of membrane; GO:0005887 integral component of plasma membrane; GO:0005623 cell; GO:0016021 integral component of membrane; GO:0005886 plasma membrane;	GO:0045028 G-protein coupled purinergic nucleotide receptor activity; GO:0038023 signaling receptor activity; GO:0035586 purinergic receptor activity; GO:0060089 molecular transducer activity; GO:0016502 nucleotide receptor activity; GO:0004872 receptor activity; GO:0004930 G-protein coupled receptor activity; GO:0004888 transmembrane signaling receptor activity; GO:0004871 signal transducer acti…	K04269	P2RY2; purinergic receptor P2Y, G protein-coupled, 2	hsa04080 Neuroactive ligand-receptor interaction - Homo sapiens (human); hsa04750 Inflammatory mediator regulation of TRP channels - Homo sapiens (human);	IPR017452;	GPCR, rhodopsin-like, 7TM;
P43034	Platelet-activating factor acetylhydrolase IB subunit alpha OS=Homo sapiens OX=9606 GN=PAFAH1B1	0.962	Down	0.049521	PAFAH1B1	46.637	39.471	22.9	8	9	8	cytoplasm,nucleus	GO:0044700 single organism signaling; GO:0044085 cellular component biogenesis; GO:0032872 regulation of stress-activated MAPK cascade; GO:0021766 hippocampus development; GO:0022414 reproductive process; GO:0044255 cellular lipid metabolic process; GO:0044237 cellular metabolic process; GO:0044782 cilium organization; GO:0045927 positive regulation of growth; GO:0007097 nuclear migration; GO:003…	GO:0016020 membrane; GO:0098862 cluster of actin-based cell projections; GO:0044421 extracellular region part; GO:0031090 organelle membrane; GO:0099568 cytoplasmic region; GO:0005737 cytoplasm; GO:0032838 cell projection cytoplasm; GO:0043025 neuronal cell body; GO:0032991 macromolecular complex; GO:0099080 supramolecular complex; GO:0098858 actin-based cell projection; GO:0005623 cell; GO:00444…	GO:0070840 dynein complex binding; GO:0034452 dynactin binding; GO:0052689 carboxylic ester hydrolase activity; GO:0043274 phospholipase binding; GO:0044877 macromolecular complex binding; GO:0046983 protein dimerization activity; GO:0043167 ion binding; GO:0015631 tubulin binding; GO:0016787 hydrolase activity; GO:0005515 protein binding; GO:0016298 lipase activity; GO:0008201 heparin binding; G…	K16794	PAFAH1B1, LIS1; platelet-activating factor acetylhydrolase IB subunit alpha	hsa00565 Ether lipid metabolism - Homo sapiens (human); hsa01100 Metabolic pathways - Homo sapiens (human);	IPR017986; IPR015943; IPR006594;	WD40-repeat-containing domain; WD40/YVTN repeat-like-containing domain; LIS1 homology motif;
P43307	Translocon-associated protein subunit alpha OS=Homo sapiens OX=9606 GN=SSR1	1.076	Up	0.0022612	SSR1	32.235	10.211	3.8	1	5	1	endoplasmic reticulum	GO:0050794 regulation of cellular process; GO:0044700 single organism signaling; GO:0046907 intracellular transport; GO:0033554 cellular response to stress; GO:0042127 regulation of cell proliferation; GO:0034976 response to endoplasmic reticulum stress; GO:0035967 cellular response to topologically incorrect protein; GO:0071310 cellular response to organic substance; GO:0044699 single-organism p…	GO:0043229 intracellular organelle; GO:0016020 membrane; GO:0042175 nuclear outer membrane-endoplasmic reticulum membrane network; GO:0005783 endoplasmic reticulum; GO:0044446 intracellular organelle part; GO:0005737 cytoplasm; GO:0031224 intrinsic component of membrane; GO:0012505 endomembrane system; GO:0044424 intracellular part; GO:0005623 cell; GO:0016021 integral component of membrane; GO:0…	GO:0005515 protein binding; GO:0005488 binding;	K13249	SSR1; translocon-associated protein subunit alpha	hsa04141 Protein processing in endoplasmic reticulum - Homo sapiens (human);
P43487	Ran-specific GTPase-activating protein OS=Homo sapiens OX=9606 GN=RANBP1	0.917	Down	0.03112	RANBP1	23.31	3.3967	8	2	4	2	cytoplasm	GO:0044700 single organism signaling; GO:0050658 RNA transport; GO:0072594 establishment of protein localization to organelle; GO:0017038 protein import; GO:0051785 positive regulation of nuclear division; GO:0044699 single-organism process; GO:0051169 nuclear transport; GO:0051168 nuclear export; GO:0044764 multi-organism cellular process; GO:0044237 cellular metabolic process; GO:0010564 regula…	GO:0043229 intracellular organelle; GO:0043232 intracellular non-membrane-bounded organelle; GO:0005635 nuclear envelope; GO:0044430 cytoskeletal part; GO:0005737 cytoplasm; GO:0031967 organelle envelope; GO:0044446 intracellular organelle part; GO:0012505 endomembrane system; GO:0044424 intracellular part; GO:0005829 cytosol; GO:0005623 cell; GO:0044422 organelle part; GO:0043228 non-membrane-bo…	GO:0031267 small GTPase binding; GO:0005092 GDP-dissociation inhibitor activity; GO:0060589 nucleoside-triphosphatase regulator activity; GO:0030695 GTPase regulator activity; GO:0005515 protein binding; GO:0098772 molecular function regulator; GO:0050839 cell adhesion molecule binding; GO:0030234 enzyme regulator activity; GO:0017016 Ras GTPase binding; GO:0005488 binding; GO:0045296 cadherin bi…	K15306	RANBP1; Ran-binding protein 1	hsa05166 Human T-cell leukemia virus 1 infection - Homo sapiens (human); hsa05203 Viral carcinogenesis - Homo sapiens (human);	IPR000156; IPR011993;	Ran binding domain; PH domain-like;
P46013	Proliferation marker protein Ki-67 OS=Homo sapiens OX=9606 GN=MKI67	1.131	Up	0.003601	MKI67	358.69	283.52	21.3	47	72	47	mitochondria	GO:0031100 animal organ regeneration; GO:0022414 reproductive process; GO:0044699 single-organism process; GO:0010564 regulation of cell cycle process; GO:0044237 cellular metabolic process; GO:0030203 glycosaminoglycan metabolic process; GO:0051783 regulation of nuclear division; GO:0008152 metabolic process; GO:0009408 response to heat; GO:0044702 single organism reproductive process; GO:004317…	GO:0043229 intracellular organelle; GO:0016020 membrane; GO:0043232 intracellular non-membrane-bounded organelle; GO:0044446 intracellular organelle part; GO:0005737 cytoplasm; GO:0031981 nuclear lumen; GO:0044424 intracellular part; GO:0005730 nucleolus; GO:0016604 nuclear body; GO:0005623 cell; GO:0044422 organelle part; GO:0044427 chromosomal part; GO:0043228 non-membrane-bounded organelle; GO…	GO:0003677 DNA binding; GO:0003723 RNA binding; GO:0005524 ATP binding; GO:1901265 nucleoside phosphate binding; GO:0001882 nucleoside binding; GO:0043167 ion binding; GO:0005515 protein binding; GO:0000166 nucleotide binding; GO:1901363 heterocyclic compound binding; GO:0097159 organic cyclic compound binding; GO:0032549 ribonucleoside binding; GO:0097367 carbohydrate derivative binding; GO:0032…	K17582	MKI67; antigen KI-67		IPR008984; IPR000253; IPR029334;	SMAD/FHA domain; Forkhead-associated (FHA) domain; Protein phosphatase 1 binding domain;
P46060	Ran GTPase-activating protein 1 OS=Homo sapiens OX=9606 GN=RANGAP1	0.977	Down	0.030963	RANGAP1	63.541	150.23	26.2	13	25	13	cytoplasm	GO:0044700 single organism signaling; GO:0090317 negative regulation of intracellular protein transport; GO:0044699 single-organism process; GO:0044237 cellular metabolic process; GO:0009611 response to wounding; GO:0000819 sister chromatid segregation; GO:0007165 signal transduction; GO:0008152 metabolic process; GO:1901653 cellular response to peptide; GO:0007154 cell communication; GO:1904117 …	GO:0016020 membrane; GO:0030425 dendrite; GO:0031090 organelle membrane; GO:0099568 cytoplasmic region; GO:0005737 cytoplasm; GO:0032838 cell projection cytoplasm; GO:0032991 macromolecular complex; GO:0044424 intracellular part; GO:0005623 cell; GO:0000777 condensed chromosome kinetochore; GO:0044422 organelle part; GO:0043228 non-membrane-bounded organelle; GO:0044427 chromosomal part; GO:00058…	GO:0031267 small GTPase binding; GO:0031625 ubiquitin protein ligase binding; GO:0060589 nucleoside-triphosphatase regulator activity; GO:0030695 GTPase regulator activity; GO:0005515 protein binding; GO:0098772 molecular function regulator; GO:0050839 cell adhesion molecule binding; GO:0030234 enzyme regulator activity; GO:0017016 Ras GTPase binding; GO:0005488 binding; GO:0045296 cadherin bindi…	K14319	RANGAP1; Ran GTPase-activating protein 1	hsa03013 RNA transport - Homo sapiens (human);	IPR032675; IPR009109;	Leucine-rich repeat domain, L domain-like; Ran-GTPase activating protein 1, C-terminal;
P46459	Vesicle-fusing ATPase OS=Homo sapiens OX=9606 GN=NSF	0.963	Down	0.0058767	NSF	82.593	59.727	23.7	16	27	15	cytoplasm	GO:0060627 regulation of vesicle-mediated transport; GO:0044085 cellular component biogenesis; GO:0006901 vesicle coating; GO:0048207 vesicle targeting, rough ER to cis-Golgi; GO:0048208 COPII vesicle coating; GO:0023051 regulation of signaling; GO:0051046 regulation of secretion; GO:0044699 single-organism process; GO:0015031 protein transport; GO:0043241 protein complex disassembly; GO:0051234 …	GO:0030425 dendrite; GO:0016020 membrane; GO:0044421 extracellular region part; GO:0031090 organelle membrane; GO:0071944 cell periphery; GO:0031982 vesicle; GO:0005737 cytoplasm; GO:0044424 intracellular part; GO:0005623 cell; GO:0032279 asymmetric synapse; GO:0044422 organelle part; GO:0005765 lysosomal membrane; GO:0070062 extracellular exosome; GO:0043209 myelin sheath; GO:0005622 intracellul…	GO:0000149 SNARE binding; GO:1901265 nucleoside phosphate binding; GO:0005102 receptor binding; GO:0019901 protein kinase binding; GO:0016817 hydrolase activity, acting on acid anhydrides; GO:0005515 protein binding; GO:0016787 hydrolase activity; GO:0017137 Rab GTPase binding; GO:0016887 ATPase activity; GO:1901363 heterocyclic compound binding; GO:0097159 organic cyclic compound binding; GO:001…	K06027	NSF, SEC18; vesicle-fusing ATPase [EC:3.6.4.6]	hsa04721 Synaptic vesicle cycle - Homo sapiens (human); hsa04727 GABAergic synapse - Homo sapiens (human); hsa04962 Vasopressin-regulated water reabsorption - Homo sapiens (human);	IPR029067; IPR003959; IPR003593; IPR009010; IPR004201; IPR027417; IPR003338;	CDC48 domain 2-like; ATPase, AAA-type, core; AAA+ ATPase domain; Aspartate decarboxylase-like domain; CDC48, domain 2; P-loop containing nucleoside triphosphate hydrolase; CDC48, N-terminal subdomain;
P46736	Lys-63-specific deubiquitinase BRCC36 OS=Homo sapiens OX=9606 GN=BRCC3	1.44	Up	0.00123947	BRCC3	36.072	23.67	10.1	2	2	2	cytoplasm	GO:0070646 protein modification by small protein removal; GO:0007067 mitotic nuclear division; GO:0044699 single-organism process; GO:0044237 cellular metabolic process; GO:0070536 protein K63-linked deubiquitination; GO:0006282 regulation of DNA repair; GO:0008152 metabolic process; GO:0000077 DNA damage checkpoint; GO:0009893 positive regulation of metabolic process; GO:0051173 positive regulat…	GO:0005737 cytoplasm; GO:0032991 macromolecular complex; GO:0044424 intracellular part; GO:0005623 cell; GO:0044422 organelle part; GO:0043228 non-membrane-bounded organelle; GO:0005856 cytoskeleton; GO:0031974 membrane-enclosed lumen; GO:1902494 catalytic complex; GO:0005654 nucleoplasm; GO:0070013 intracellular organelle lumen; GO:0015630 microtubule cytoskeleton; GO:0005622 intracellular; GO:0…	GO:0004843 thiol-dependent ubiquitin-specific protease activity; GO:0031593 polyubiquitin binding; GO:0008233 peptidase activity; GO:0043167 ion binding; GO:0019783 ubiquitin-like protein-specific protease activity; GO:0008237 metallopeptidase activity; GO:0008234 cysteine-type peptidase activity; GO:0016787 hydrolase activity; GO:0005515 protein binding; GO:0098772 molecular function regulator; …	K11864	BRCC3, BRCC36; BRCA1/BRCA2-containing complex subunit 3 [EC:3.4.19.-]	hsa03440 Homologous recombination - Homo sapiens (human); hsa04621 NOD-like receptor signaling pathway - Homo sapiens (human);	IPR000555;	JAB1/MPN/MOV34 metalloenzyme domain;
[truncated: 555 more rows]
