# Supplementary material for: UCA1 executes an oncogenic role in pancreatic cancer by regulating miR-582-5p/BRCC3
Source: Front Oncol. 2023 Jul 25;13:1133200. doi: 10.3389/fonc.2023.1133200 (PMC10411552; doi:10.3389/fonc.2023.1133200)
Supplement: Supplementary file 6 [file Table_6.xlsx]

## Sheet: Diff distribution
Compared sample name	Up-regulated	Down-regulated
OE/Ctrl	7	5

## Sheet: OEvsCtrl
Additional file 6- Differentially expressed proteins with a ratio greater than 1.2
Protein accession	Protein description	OE/Ctrl Ratio	Regulated Type	OE/Ctrl P value	Gene name	MW [kDa]	Score	Coverage [%]	Peptides	PSMs	Unique peptides
P02751	Fibronectin OS=Homo sapiens OX=9606 GN=FN1	1.41	Up	9.7128e-05	FN1	262.62	8.5444	2.6	5	6	5
P35749	Myosin-11 OS=Homo sapiens OX=9606 GN=MYH11	1.222	Up	0.00077849	MYH11	227.34	-2	5.6	11	28	2
P35237	Serpin B6 OS=Homo sapiens OX=9606 GN=SERPINB6	0.831	Down	0.001045	SERPINB6	42.621	35.859	33	9	15	9
P46736	Lys-63-specific deubiquitinase BRCC36 OS=Homo sapiens OX=9606 GN=BRCC3	1.44	Up	0.00123947	BRCC3	36.072	23.67	10.1	2	2	2
Q96DX4	RING finger and SPRY domain-containing protein 1 OS=Homo sapiens OX=9606 GN=RSPRY1	0.627	Down	0.0014841	RSPRY1	64.18	9.5068	5.9	2	2	2
O76054	SEC14-like protein 2 OS=Homo sapiens OX=9606 GN=SEC14L2	0.751	Down	0.00159842	SEC14L2	46.145	9.7329	5.7	1	1	1
P62318	Small nuclear ribonucleoprotein Sm D3 OS=Homo sapiens OX=9606 GN=SNRPD3	0.83	Down	0.0028152	SNRPD3	13.916	22.147	23.8	2	6	2
Q7L4E1	Mitoguardin 2 OS=Homo sapiens OX=9606 GN=MIGA2	0.716	Down	0.0099036	MIGA2	65.53	1.5787	2.5	2	2	2
O95674	Phosphatidate cytidylyltransferase 2 OS=Homo sapiens OX=9606 GN=CDS2	1.248	Up	0.0131613	CDS2	51.417	20.649	10.3	3	3	3
P13196	5-aminolevulinate synthase, nonspecific, mitochondrial OS=Homo sapiens OX=9606 GN=ALAS1	1.281	Up	0.016838	ALAS1	70.58	6.5578	5.2	3	3	3
Q9BVT8	Transmembrane and ubiquitin-like domain-containing protein 1 OS=Homo sapiens OX=9606 GN=TMUB1	1.214	Up	0.023941	TMUB1	26.261	9.7359	16.7	2	2	2
Q9UF56	F-box/LRR-repeat protein 17 OS=Homo sapiens OX=9606 GN=FBXL17	1.222	Up	0.039837	FBXL17	75.694	3.6882	4.4	2	2	2
